# Supplementary material for: Life History and Smoltification Shape Genomic Signatures of Thermal Tolerance in Chinook Salmon
Source: Mol Ecol. 2026 Jan 12;35(1):e70233. doi: 10.1111/mec.70233 (PMC12794147; doi:10.1111/mec.70233)
Supplement: Supplementary file 1 — Data S1: mec70233‐sup‐0001‐Supinfo1.txt. [file MEC-35-e70233-s001.txt]

tag	pop	sal	trial	tank	ctmax	weight_g	fork_length_cm	CF	FAM	VIC	diff	sex
3D6.153448D876	Ashlu	FW	4	2	27.2	13.2	10.6	1.108297454	36.01553439	25.17211667	10.84341772	Male
3D6.153448D876	Ashlu	SW	1	1	26.3	13.2	10.6	1.108297454	36.01553439	25.17211667	10.84341772	Male
3D6.153448D877	Ashlu	SW	4	2	27.7	14.5	11	1.089406461	35.47965807	24.37935236	11.10030571	Male
3D6.153448D877	Ashlu	FW	3	1	27.6	14.5	11	1.089406461	35.47965807	24.37935236	11.10030571	Male
3D6.153448D87E	Ashlu	SW	4	2	26.9	18.6	11.9	1.103753414	24.41578193	25.43612139	-1.02033946	Female
3D6.153448D87E	Ashlu	FW	2	1	26.8	18.6	11.9	1.103753414	24.41578193	25.43612139	-1.02033946	Female
3D6.153448D881	Ashlu	SW	1	1	27.8	22.2	12.4	1.16436172	0	24.53382726	-24.53382726	Female
3D6.153448D881	Ashlu	FW	3	1	27.4	22.2	12.4	1.16436172	0	24.53382726	-24.53382726	Female
3D6.153448D883	Ashlu	SW	2	2	26.3	14.7	11.5	0.966548862	24.97125378	26.39945973	-1.42820595	Female
3D6.153448D883	Ashlu	FW	2	1	27.2	14.7	11.5	0.966548862	24.97125378	26.39945973	-1.42820595	Female
3D6.153448D884	Ashlu	SW	2	2	26.4	16.3	11.5	1.071751459	24.68568993	25.33236384	-0.64667391	Female
3D6.153448D884	Ashlu	FW	3	1	27.4	16.3	11.5	1.071751459	24.68568993	25.33236384	-0.64667391	Female
3D6.153448D886	Ashlu	FW	2	1	27.3	16.9	11.6	1.082711468	35.23947601	28.50581091	6.7336651	Male
3D6.153448D886	Ashlu	SW	1	1	26.5	16.9	11.6	1.082711468	35.23947601	28.50581091	6.7336651	Male
3D6.153448D88A	Ashlu	FW	1	1	27.0	19.8	12	1.145833333	37.27607056	27.32555859	9.95051197	Male
3D6.153448D88A	Ashlu	SW	2	2	26.7	19.8	12	1.145833333	37.27607056	27.32555859	9.95051197	Male
3D6.153448D898	Ashlu	SW	3	1	27.0	19	12.4	0.996525796	24.27179917	25.15795641	-0.88615724	Female
3D6.153448D898	Ashlu	FW	2	1	27.3	19	12.4	0.996525796	24.27179917	25.15795641	-0.88615724	Female
3D6.153448D89C	Ashlu	SW	5	1	26.7	23	12.5	1.1776	34.42064081	25.09903494	9.32160587	Male
3D6.153448D89C	Ashlu	FW	1	1	27.3	23	12.5	1.1776	34.42064081	25.09903494	9.32160587	Male
3D6.153448D89D	Ashlu	SW	3	1	26.9	13.3	10.7	1.085676176	25.09582537	25.579724	-0.48389863	Female
3D6.153448D89D	Ashlu	FW	4	2	26.2	13.3	10.7	1.085676176	25.09582537	25.579724	-0.48389863	Female
3D6.153448D8A2	Ashlu	SW	3	1	26.5	19.1	12.2	1.051850155	23.61550007	25.01088534	-1.39538527	Female
3D6.153448D8A2	Ashlu	FW	1	1	27.4	19.1	12.2	1.051850155	23.61550007	25.01088534	-1.39538527	Female
3D6.153448D8A3	Ashlu	SW	1	1	27.3	15.1	11.4	1.019206989	35.35259887	25.65289774	9.69970113	Male
3D6.153448D8A3	Ashlu	FW	2	1	27.5	15.1	11.4	1.019206989	35.35259887	25.65289774	9.69970113	Male
3D6.153448D8A7	Ashlu	FW	1	1	27.4	16.8	11.8	1.022499866	23.83428522	24.9299839	-1.09569868	Female
3D6.153448D8A7	Ashlu	SW	5	1	27.4	16.8	11.8	1.022499866	23.83428522	24.9299839	-1.09569868	Female
3D6.153448D8A8	Ashlu	SW	3	1	26.7	14.6	11.2	1.039199162	24.49453499	25.49939225	-1.00485726	Female
3D6.153448D8A8	Ashlu	FW	3	1	27.1	14.6	11.2	1.039199162	24.49453499	25.49939225	-1.00485726	Female
3D6.153448D8AB	Ashlu	FW	4	2	27.4	21.8	12.5	1.11616	34.73740254	24.93973522	9.79766732	Male
3D6.153448D8AD	Ashlu	SW	3	1	26.8	19.7	12.2	1.084892568	36.59499969	27.45456633	9.14043336	Male
3D6.153448D8AD	Ashlu	FW	5	2	26.9	19.7	12.2	1.084892568	36.59499969	27.45456633	9.14043336	Male
3D6.153448D8AF	Ashlu	SW	5	1	26.8	20.3	12.3	1.090889354	26.55522409	22.52442544	4.03079865	Male
3D6.153448D8AF	Ashlu	FW	3	1	27.7	20.3	12.3	1.090889354	26.55522409	22.52442544	4.03079865	Male
3D6.153448D8B0	Ashlu	FW	5	2	27.3	15.2	11.5	0.999424673	25.43086852	26.51343301	-1.08256449	Female
3D6.153448D8B0	Ashlu	SW	5	1	27.0	15.2	11.5	0.999424673	25.43086852	26.51343301	-1.08256449	Female
3D6.153448D8B2	Ashlu	SW	5	1	26.1	14.8	11.5	0.973124024	25.23418931	25.21304652	0.02114279	Male
3D6.153448D8B2	Ashlu	FW	1	1	27.0	14.8	11.5	0.973124024	25.23418931	25.21304652	0.02114279	Male
3D6.153448D8B4	Ashlu	SW	5	1	26.3	16.6	11.3	1.150463269	36.71851841	25.29514911	11.4233693	Male
3D6.153448D8B4	Ashlu	FW	4	2	26.9	16.6	11.3	1.150463269	36.71851841	25.29514911	11.4233693	Male
3D6.153448D8B5	Ashlu	FW	3	1	27.4	18.5	11.7	1.155085529	23.58008476	24.65576123	-1.07567647	Female
3D6.153448D8B6	Ashlu	FW	4	2	27.4	12.2	10.9	0.942063846	36.10941059	26.22272924	9.88668135	Male
3D6.153448D8B6	Ashlu	SW	4	2	26.6	12.2	10.9	0.942063846	36.10941059	26.22272924	9.88668135	Male
3D6.153448D8B7	Ashlu	FW	1	1	27.6	16	11.6	1.025052278	0	25.2617388	-25.2617388	Female
3D6.153448D8B7	Ashlu	SW	1	1	26.9	16	11.6	1.025052278	0	25.2617388	-25.2617388	Female
3D6.153448D8B8	Ashlu	SW	1	1	26.6	22.4	12.8	1.068115234	25.50290765	26.06072032	-0.55781267	Female
3D6.153448D8B8	Ashlu	FW	2	1	26.7	22.4	12.8	1.068115234	25.50290765	26.06072032	-0.55781267	Female
3D6.153448D8BB	Ashlu	FW	3	1	27.2	15	11	1.126972201	23.56760246	24.13377141	-0.56616895	Female
3D6.153448D8BB	Ashlu	SW	1	1	27.6	15	11	1.126972201	23.56760246	24.13377141	-0.56616895	Female
3D6.153448D8BC	Ashlu	SW	5	1	26.7	16.1	11.4	1.086704141	24.02105848	25.71812085	-1.69706237	Female
3D6.153448D8BC	Ashlu	FW	5	2	27.2	16.1	11.4	1.086704141	24.02105848	25.71812085	-1.69706237	Female
3D6.153448D8C0	Ashlu	FW	1	1	26.5	14	11	1.051840721	34.31997632	23.37598701	10.94398931	Male
3D6.153448D8C0	Ashlu	SW	5	1	26.3	14	11	1.051840721	34.31997632	23.37598701	10.94398931	Male
3D6.153448D8C2	Ashlu	SW	3	1	27.1	16	11.4	1.079954426	35.2128743	25.17566656	10.03720774	Male
3D6.153448D8C2	Ashlu	FW	1	1	26.9	16	11.4	1.079954426	35.2128743	25.17566656	10.03720774	Male
3D6.153448D8C6	Ashlu	SW	4	2	27.5	13.8	11	1.036814425	0	25.95973368	-25.95973368	Female
3D6.153448D8C6	Ashlu	FW	1	1	26.9	13.8	11	1.036814425	0	25.95973368	-25.95973368	Female
3D6.153448D8CA	Ashlu	FW	2	1	27.5	19.8	12.1	1.117658382	35.83537637	25.20254977	10.6328266	Male
3D6.153448D8CA	Ashlu	SW	1	1	27.1	19.8	12.1	1.117658382	35.83537637	25.20254977	10.6328266	Male
3D6.153448D8CB	Ashlu	SW	4	2	26.4	20.7	12.2	1.139963257	36.68434824	26.5999136	10.08443464	Male
3D6.153448D8CB	Ashlu	FW	2	1	26.1	20.7	12.2	1.139963257	36.68434824	26.5999136	10.08443464	Male
3D6.153448D8D0	Ashlu	FW	3	1	27.5	24.4	12.7	1.191183485	24.32675629	25.28801357	-0.96125728	Female
3D6.153448D8D0	Ashlu	SW	2	2	26.2	24.4	12.7	1.191183485	24.32675629	25.28801357	-0.96125728	Female
3D6.153448D8D7	Ashlu	SW	4	2	26.8	16	11.4	1.079954426	25.45194428	26.52953077	-1.07758649	Female
3D6.153448D8D7	Ashlu	FW	4	2	27.3	16	11.4	1.079954426	25.45194428	26.52953077	-1.07758649	Female
3D6.153448D8DE	Ashlu	FW	3	1	27.4	13.9	10.9	1.073335037	22.57375964	23.4374914	-0.86373176	Female
3D6.153448D8DE	Ashlu	SW	4	2	26.7	13.9	10.9	1.073335037	22.57375964	23.4374914	-0.86373176	Female
3D6.153448D8E2	Ashlu	SW	5	1	27.9	12	10.5	1.036605118	0	24.6521355	-24.6521355	Female
3D6.153448D8E2	Ashlu	FW	5	2	27.4	12	10.5	1.036605118	0	24.6521355	-24.6521355	Female
3D6.153448D8E6	Ashlu	SW	5	1	26.3	15.4	11.5	1.012574998	23.98522138	24.8333975	-0.84817612	Female
3D6.153448D8E6	Ashlu	FW	5	2	27.6	15.4	11.5	1.012574998	23.98522138	24.8333975	-0.84817612	Female
3D6.153448D8ED	Ashlu	FW	4	2	27.6	18.3	11.6	1.172403543	23.71108656	24.52308707	-0.81200051	Female
3D6.153448D8ED	Ashlu	SW	3	1	26.7	18.3	11.6	1.172403543	23.71108656	24.52308707	-0.81200051	Female
3D6.153448D8EE	Ashlu	SW	5	1	26.9	13.5	10.9	1.042447698	33.62513742	24.5285506	9.09658682	Male
3D6.153448D8EE	Ashlu	FW	2	1	27.4	13.5	10.9	1.042447698	33.62513742	24.5285506	9.09658682	Male
3D6.153448D8F1	Ashlu	SW	2	2	26.6	21	12.3	1.128506229	35.14240953	24.41110008	10.73130945	Male
3D6.153448D8F1	Ashlu	FW	3	1	27.2	21	12.3	1.128506229	35.14240953	24.41110008	10.73130945	Male
3D6.153448D8F3	Ashlu	SW	1	1	26.1	22.3	12.8	1.063346863	23.1166446	23.81215212	-0.69550752	Female
3D6.153448D8F3	Ashlu	FW	3	1	27.3	22.3	12.8	1.063346863	23.1166446	23.81215212	-0.69550752	Female
3D6.153448D8F4	Ashlu	FW	5	2	27.4	14.6	11.3	1.011853237	38.44179562	26.3446795	12.09711612	Male
3D6.153448D8F4	Ashlu	SW	3	1	26.8	14.6	11.3	1.011853237	38.44179562	26.3446795	12.09711612	Male
3D6.153448D8FB	Ashlu	FW	4	2	26.7	16.8	11.6	1.076304892	25.14239011	25.87791146	-0.73552135	Female
3D6.153448D8FF	Ashlu	FW	1	1	26.4	12.4	10.6	1.041127911	38.22192535	24.70171848	13.52020687	Male
3D6.153448D8FF	Ashlu	SW	5	1	26.7	12.4	10.6	1.041127911	38.22192535	24.70171848	13.52020687	Male
3D6.153448D902	Ashlu	SW	5	1	27.5	19	12	1.099537037	0	24.37949793	-24.37949793	Female
3D6.153448D902	Ashlu	FW	4	2	26.8	19	12	1.099537037	0	24.37949793	-24.37949793	Female
3D6.153448D904	Ashlu	SW	2	2	27.9	17.7	11.4	1.194699584	23.68996789	25.20379277	-1.51382488	Female
3D6.153448D904	Ashlu	FW	2	1	27.5	17.7	11.4	1.194699584	23.68996789	25.20379277	-1.51382488	Female
3D6.153448D905	Ashlu	SW	4	2	27.3	16.1	11.4	1.086704141	0	24.65818933	-24.65818933	Female
3D6.153448D905	Ashlu	FW	2	1	27.3	16.1	11.4	1.086704141	0	24.65818933	-24.65818933	Female
3D6.153448D906	Ashlu	SW	1	1	26.6	16.4	11.6	1.050678585	38.77517805	26.17622775	12.5989503	Male
3D6.153448D906	Ashlu	FW	4	2	26.4	16.4	11.6	1.050678585	38.77517805	26.17622775	12.5989503	Male
3D6.153448D907	Ashlu	SW	1	1	27.1	14.3	11.1	1.045603675	26.0710418	27.14029456	-1.06925276	Female
3D6.153448D907	Ashlu	FW	4	2	27.6	14.3	11.1	1.045603675	26.0710418	27.14029456	-1.06925276	Female
3D6.153448D90D	Ashlu	FW	5	2	26.7	14.9	11.1	1.089475158	29.15521491	30.49030832	-1.33509341	Female
3D6.153448D90D	Ashlu	SW	4	2	26.8	14.9	11.1	1.089475158	29.15521491	30.49030832	-1.33509341	Female
3D6.153448D90E	Ashlu	FW	1	1	27.2	20.9	12.3	1.123132389	35.78618173	25.1749376	10.61124413	Male
3D6.153448D90E	Ashlu	SW	2	2	26.5	20.9	12.3	1.123132389	35.78618173	25.1749376	10.61124413	Male
3D6.153448D90F	Ashlu	FW	1	1	27.6	27.2	13.2	1.18262515	23.84881451	24.3893044	-0.54048989	Female
3D6.153448D90F	Ashlu	SW	3	1	27.0	27.2	13.2	1.18262515	23.84881451	24.3893044	-0.54048989	Female
3D6.153448D911	Ashlu	FW	4	2	27.3	10	9.5	1.16635078	36.56261611	25.46393534	11.09868077	Male
3D6.153448D911	Ashlu	SW	4	2	26.8	10	9.5	1.16635078	36.56261611	25.46393534	11.09868077	Male
3D6.153448D918	Ashlu	SW	3	1	27.7	16.5	11.8	1.00424094	34.81919101	24.89571124	9.92347977	Male
3D6.153448D918	Ashlu	FW	2	1	27.1	16.5	11.8	1.00424094	34.81919101	24.89571124	9.92347977	Male
3D6.153448D919	Ashlu	SW	5	1	27.1	15.6	11.5	1.025725323	0	25.52465701	-25.52465701	Female
3D6.153448D919	Ashlu	FW	1	1	27.6	15.6	11.5	1.025725323	0	25.52465701	-25.52465701	Female
3D6.153448D91D	Ashlu	SW	2	2	27.3	17.5	11.7	1.092648474	23.06194591	24.07954431	-1.0175984	Female
3D6.153448D91D	Ashlu	FW	2	1	27.0	17.5	11.7	1.092648474	23.06194591	24.07954431	-1.0175984	Female
3D6.153448D920	Ashlu	SW	5	1	27.1	22.2	12.6	1.109791359	24.6171333	25.62160642	-1.00447312	Female
3D6.153448D920	Ashlu	FW	5	2	27.5	22.2	12.6	1.109791359	24.6171333	25.62160642	-1.00447312	Female
3D6.153448D921	Ashlu	FW	3	1	27.5	15.4	11.2	1.096141582	23.47298176	25.0941611	-1.62117934	Female
3D6.153448D921	Ashlu	SW	2	2	25.7	15.4	11.2	1.096141582	23.47298176	25.0941611	-1.62117934	Female
3D6.153448D924	Ashlu	FW	5	2	27.3	17.6	11.8	1.071190336	23.33139652	23.93230838	-0.60091186	Female
3D6.153448D924	Ashlu	SW	1	1	26.1	17.6	11.8	1.071190336	23.33139652	23.93230838	-0.60091186	Female
3D6.153448D928	Ashlu	SW	5	1	27.6	15.6	11.4	1.052955565	24.10821563	25.05073006	-0.94251443	Female
3D6.153448D928	Ashlu	FW	4	2	26.9	15.6	11.4	1.052955565	24.10821563	25.05073006	-0.94251443	Female
3D6.153448D929	Ashlu	SW	2	2	26.4	19.8	11.9	1.174963312	32.04001189	24.45174846	7.58826343	Male
3D6.153448D929	Ashlu	FW	5	2	27.3	19.8	11.9	1.174963312	32.04001189	24.45174846	7.58826343	Male
3D6.153448D92A	Ashlu	SW	2	2	25.8	20.8	12.5	1.06496	36.7068989	25.48024431	11.22665459	Male
3D6.153448D92A	Ashlu	FW	2	1	26.6	20.8	12.5	1.06496	36.7068989	25.48024431	11.22665459	Male
3D6.153448D92B	Ashlu	SW	4	2	26.6	20.5	12	1.186342593	24.18260508	25.23484952	-1.05224444	Female
3D6.153448D92B	Ashlu	FW	1	1	27.3	20.5	12	1.186342593	24.18260508	25.23484952	-1.05224444	Female
3D6.153448D92E	Ashlu	SW	2	2	27.4	17.7	11.9	1.050345991	33.87835117	26.14787973	7.73047144	Male
3D6.153448D92E	Ashlu	FW	1	1	27.5	17.7	11.9	1.050345991	33.87835117	26.14787973	7.73047144	Male
3D6.153448D931	Ashlu	FW	5	2	27.6	11	10.3	1.006655825	0	36.48360716	-36.48360716	Female
3D6.153448D931	Ashlu	SW	5	1	27.3	11	10.3	1.006655825	0	36.48360716	-36.48360716	Female
3D6.153448D93B	Ashlu	SW	1	1	26.4	14.1	11.2	1.003610149	36.26316455	27.52784173	8.73532282	Male
3D6.153448D93B	Ashlu	FW	1	1	27.2	14.1	11.2	1.003610149	36.26316455	27.52784173	8.73532282	Male
3D6.153448D93D	Shovelnose	SW	1	1	27.9	29.9	13.4	1.242672802	23.54373543	24.66744138	-1.12370595	Female
3D6.153448D93D	Shovelnose	FW	4	1	27.8	29.9	13.4	1.242672802	23.54373543	24.66744138	-1.12370595	Female
3D6.153448D93E	Shovelnose	FW	1	1	27.3	18.2	11.8	1.107708188	22.15147817	23.12615053	-0.97467236	Female
3D6.153448D93E	Shovelnose	SW	1	1	26.1	18.2	11.8	1.107708188	22.15147817	23.12615053	-0.97467236	Female
3D6.153448D93F	Shovelnose	SW	1	1	27.1	18.3	11.6	1.172403543	22.01552191	22.68244374	-0.66692183	Female
3D6.153448D93F	Shovelnose	FW	3	2	27.2	18.3	11.6	1.172403543	22.01552191	22.68244374	-0.66692183	Female
3D6.153448D940	Shovelnose	FW	5	2	27.9	19.2	11.4	1.295945311	0	23.71493417	-23.71493417	Female
3D6.153448D940	Shovelnose	SW	1	1	27.0	19.2	11.4	1.295945311	0	23.71493417	-23.71493417	Female
3D6.153448D941	Shovelnose	SW	5	2	27.2	31.4	13.8	1.194792228	22.25713273	23.35875582	-1.10162309	Female
3D6.153448D941	Shovelnose	FW	3	2	27.6	31.4	13.8	1.194792228	22.25713273	23.35875582	-1.10162309	Female
3D6.153448D942	Shovelnose	SW	4	1	27.6	19.3	11.7	1.205035174	34.51301845	23.52481964	10.98819881	Male
3D6.153448D942	Shovelnose	FW	5	2	27.4	19.3	11.7	1.205035174	34.51301845	23.52481964	10.98819881	Male
3D6.153448D943	Shovelnose	SW	4	1	26.8	18.6	11.9	1.103753414	33.7999195	23.35887743	10.44104207	Male
3D6.153448D943	Shovelnose	FW	5	2	27.1	18.6	11.9	1.103753414	33.7999195	23.35887743	10.44104207	Male
3D6.153448D944	Shovelnose	SW	5	2	27.7	20.3	12.4	1.06470914	24.52722849	25.20093976	-0.67371127	Female
3D6.153448D944	Shovelnose	FW	3	2	27.3	20.3	12.4	1.06470914	24.52722849	25.20093976	-0.67371127	Female
3D6.153448D945	Shovelnose	FW	2	1	26.2	15.8	11.1	1.155282382	23.34274133	24.32671445	-0.98397312	Female
3D6.153448D945	Shovelnose	SW	2	1	27.7	15.8	11.1	1.155282382	23.34274133	24.32671445	-0.98397312	Female
3D6.153448D946	Shovelnose	SW	1	1	27.0	30.3	13.9	1.128231518	22.55467605	23.43734235	-0.8826663	Female
3D6.153448D946	Shovelnose	FW	4	1	27.6	30.3	13.9	1.128231518	22.55467605	23.43734235	-0.8826663	Female
3D6.153448D947	Shovelnose	FW	4	1	26.7	23.5	12.4	1.232545064	34.13489597	24.59883397	9.536062	Male
3D6.153448D947	Shovelnose	SW	4	1	26.4	23.5	12.4	1.232545064	34.13489597	24.59883397	9.536062	Male
3D6.153448D948	Shovelnose	FW	4	1	27.0	19.2	11.9	1.139358363	35.07110695	24.08808508	10.98302187	Male
3D6.153448D948	Shovelnose	SW	5	2	26.7	19.2	11.9	1.139358363	35.07110695	24.08808508	10.98302187	Male
3D6.153448D949	Shovelnose	SW	3	2	27.0	17.8	11.5	1.170378894	34.2944073	24.31285487	9.98155243	Male
3D6.153448D949	Shovelnose	FW	5	2	27.3	17.8	11.5	1.170378894	34.2944073	24.31285487	9.98155243	Male
3D6.153448D94B	Shovelnose	SW	3	2	27.0	17.4	11.3	1.205907282	0	23.67591179	-23.67591179	Female
3D6.153448D94B	Shovelnose	FW	1	1	27.1	17.4	11.3	1.205907282	0	23.67591179	-23.67591179	Female
3D6.153448D94C	Shovelnose	SW	1	1	27.1	26.2	12.9	1.220484197	22.25904053	23.33410159	-1.07506106	Female
3D6.153448D94C	Shovelnose	FW	4	1	27.5	26.2	12.9	1.220484197	22.25904053	23.33410159	-1.07506106	Female
3D6.153448D94D	Shovelnose	FW	1	1	27.3	17.6	11.2	1.252733236	35.59016874	22.80723717	12.78293157	Male
3D6.153448D94D	Shovelnose	SW	1	1	26.6	17.6	11.2	1.252733236	35.59016874	22.80723717	12.78293157	Male
3D6.153448D94E	Shovelnose	FW	5	2	27.2	22.5	12.6	1.12478854	35.93364405	23.50464702	12.42899703	Male
3D6.153448D94E	Shovelnose	SW	4	1	27.5	22.5	12.6	1.12478854	35.93364405	23.50464702	12.42899703	Male
3D6.153448D94F	Shovelnose	SW	3	2	26.4	20.7	12.2	1.139963257	22.14610819	23.45508682	-1.30897863	Female
3D6.153448D94F	Shovelnose	FW	1	1	26.8	20.7	12.2	1.139963257	22.14610819	23.45508682	-1.30897863	Female
3D6.153448D950	Shovelnose	SW	2	1	27.9	22.2	12.2	1.22256929	23.65812751	24.79581771	-1.1376902	Female
3D6.153448D950	Shovelnose	FW	3	2	27.8	22.2	12.2	1.22256929	23.65812751	24.79581771	-1.1376902	Female
3D6.153448D951	Shovelnose	FW	4	1	27.5	22.9	12.4	1.201075828	0	23.95459934	-23.95459934	Female
3D6.153448D951	Shovelnose	SW	2	1	27.1	22.9	12.4	1.201075828	0	23.95459934	-23.95459934	Female
3D6.153448D952	Shovelnose	SW	3	2	25.9	22.9	12.6	1.14478478	33.12878782	23.25182277	9.87696505	Male
3D6.153448D952	Shovelnose	FW	2	1	27.0	22.9	12.6	1.14478478	33.12878782	23.25182277	9.87696505	Male
3D6.153448D953	Shovelnose	FW	4	1	27.3	27.7	13.4	1.151238683	36.10232851	22.72621299	13.37611552	Male
3D6.153448D953	Shovelnose	SW	2	1	26.5	27.7	13.4	1.151238683	36.10232851	22.72621299	13.37611552	Male
3D6.153448D954	Shovelnose	SW	2	1	28.1	24.4	12.5	1.24928	23.07407752	24.30128426	-1.22720674	Female
3D6.153448D954	Shovelnose	FW	3	2	27.6	24.4	12.5	1.24928	23.07407752	24.30128426	-1.22720674	Female
3D6.153448D956	Shovelnose	SW	5	2	26.2	14.5	10.4	1.28904472	34.20329129	23.72913663	10.47415466	Male
3D6.153448D956	Shovelnose	FW	2	1	27.1	14.5	10.4	1.28904472	34.20329129	23.72913663	10.47415466	Male
3D6.153448D958	Shovelnose	SW	2	1	26.2	19	11.7	1.186304057	22.56896464	23.23543327	-0.66646863	Female
3D6.153448D958	Shovelnose	FW	1	1	27.3	19	11.7	1.186304057	22.56896464	23.23543327	-0.66646863	Female
3D6.153448D959	Shovelnose	FW	2	1	27.0	18	11.8	1.095535571	23.41890153	24.54741927	-1.12851774	Female
3D6.153448D959	Shovelnose	SW	3	2	26.3	18	11.8	1.095535571	23.41890153	24.54741927	-1.12851774	Female
3D6.153448D95A	Shovelnose	SW	4	1	26.9	17.3	11.5	1.137503082	22.82124146	23.49881188	-0.67757042	Female
3D6.153448D95A	Shovelnose	FW	1	1	27.4	17.3	11.5	1.137503082	22.82124146	23.49881188	-0.67757042	Female
3D6.153448D95B	Shovelnose	FW	5	2	27.4	22.6	12.1	1.275711082	22.88280927	24.07601749	-1.19320822	Female
3D6.153448D95B	Shovelnose	SW	4	1	25.6	22.6	12.1	1.275711082	22.88280927	24.07601749	-1.19320822	Female
3D6.153448D95E	Shovelnose	FW	3	2	27.0	21.6	12.2	1.189526877	35.95785563	23.43088007	12.52697556	Male
3D6.153448D95E	Shovelnose	SW	3	2	26.5	21.6	12.2	1.189526877	35.95785563	23.43088007	12.52697556	Male
3D6.153448D95F	Shovelnose	SW	3	2	26.1	25.5	12.8	1.215934753	33.93635374	23.58524318	10.35111056	Male
3D6.153448D95F	Shovelnose	FW	2	1	26.8	25.5	12.8	1.215934753	33.93635374	23.58524318	10.35111056	Male
3D6.153448D960	Shovelnose	SW	2	1	27.0	20.5	12.2	1.128949119	33.74697927	23.35646042	10.39051885	Male
3D6.153448D960	Shovelnose	FW	4	1	27.3	20.5	12.2	1.128949119	33.74697927	23.35646042	10.39051885	Male
3D6.153448D962	Shovelnose	SW	5	2	27.1	21.9	12.4	1.148627102	35.01952603	24.09946725	10.92005878	Male
3D6.153448D962	Shovelnose	FW	3	2	27.3	21.9	12.4	1.148627102	35.01952603	24.09946725	10.92005878	Male
3D6.153448D963	Shovelnose	SW	3	2	27.6	21.5	12.1	1.21361895	36.80344475	24.57309655	12.2303482	Male
3D6.153448D963	Shovelnose	FW	2	1	27.9	21.5	12.1	1.21361895	36.80344475	24.57309655	12.2303482	Male
3D6.153448D964	Shovelnose	FW	1	1	27.2	18.1	11.5	1.190104381	22.44812901	23.23597461	-0.7878456	Female
3D6.153448D964	Shovelnose	SW	2	1	26.0	18.1	11.5	1.190104381	22.44812901	23.23597461	-0.7878456	Female
3D6.153448D965	Shovelnose	FW	3	2	27.3	19.9	12.1	1.123303121	23.13719994	23.98211589	-0.84491595	Female
3D6.153448D965	Shovelnose	SW	4	1	26.5	19.9	12.1	1.123303121	23.13719994	23.98211589	-0.84491595	Female
3D6.153448D966	Shovelnose	FW	3	2	27.1	18.4	11.3	1.275212299	22.1167369	23.31783951	-1.20110261	Female
3D6.153448D966	Shovelnose	SW	1	1	26.4	18.4	11.3	1.275212299	22.1167369	23.31783951	-1.20110261	Female
3D6.153448D967	Shovelnose	FW	4	1	27.5	35.8	14.4	1.198934757	22.54357159	23.48387546	-0.94030387	Female
3D6.153448D967	Shovelnose	SW	1	1	25.9	35.8	14.4	1.198934757	22.54357159	23.48387546	-0.94030387	Female
3D6.153448D96A	Shovelnose	SW	3	2	27.7	27.5	13.4	1.14292649	0	25.56969005	-25.56969005	Female
3D6.153448D96A	Shovelnose	FW	3	2	27.0	27.5	13.4	1.14292649	0	25.56969005	-25.56969005	Female
3D6.153448D96C	Shovelnose	FW	1	1	28.3	27.3	13.1	1.214363653	22.34536931	23.39350374	-1.04813443	Female
3D6.153448D96C	Shovelnose	SW	3	2	27.2	27.3	13.1	1.214363653	22.34536931	23.39350374	-1.04813443	Female
3D6.153448D96D	Shovelnose	SW	1	1	26.8	20.6	11.5	1.354483439	21.93209042	23.08766446	-1.15557404	Female
3D6.153448D96D	Shovelnose	FW	4	1	27.3	20.6	11.5	1.354483439	21.93209042	23.08766446	-1.15557404	Female
3D6.153448D96E	Shovelnose	FW	1	1	27.1	23.5	12.7	1.147246389	21.76269449	22.85578042	-1.09308593	Female
3D6.153448D96E	Shovelnose	SW	1	1	26.9	23.5	12.7	1.147246389	21.76269449	22.85578042	-1.09308593	Female
3D6.153448D96F	Shovelnose	FW	4	1	27.6	18.7	11.4	1.262196735	22.36251708	23.67667026	-1.31415318	Female
3D6.153448D96F	Shovelnose	SW	1	1	26.9	18.7	11.4	1.262196735	22.36251708	23.67667026	-1.31415318	Female
3D6.153448D970	Shovelnose	FW	3	2	27.6	22.7	12.8	1.082420349	0	24.426032	-24.426032	Female
3D6.153448D970	Shovelnose	SW	5	2	27.1	22.7	12.8	1.082420349	0	24.426032	-24.426032	Female
3D6.153448D971	Shovelnose	SW	2	1	26.9	16.1	10.9	1.243215403	0	22.97967147	-22.97967147	Female
3D6.153448D971	Shovelnose	FW	5	2	26.9	16.1	10.9	1.243215403	0	22.97967147	-22.97967147	Female
3D6.153448D973	Shovelnose	SW	5	2	27.7	17.9	11.5	1.176954056	0	23.9720539	-23.9720539	Female
3D6.153448D973	Shovelnose	FW	2	1	27.2	17.9	11.5	1.176954056	0	23.9720539	-23.9720539	Female
3D6.153448D978	Ashlu	FW	5	2	27.4	14.2	11	1.066867017	35.79089836	25.42453488	10.36636348	Male
3D6.153448D978	Ashlu	SW	5	1	26.8	14.2	11	1.066867017	35.79089836	25.42453488	10.36636348	Male
3D6.153448D979	Shovelnose	FW	5	2	27.4	33.4	13.9	1.243661145	22.9696524	23.90218009	-0.93252769	Female
3D6.153448D979	Shovelnose	SW	3	2	25.8	33.4	13.9	1.243661145	22.9696524	23.90218009	-0.93252769	Female
3D6.153448D97A	Shovelnose	FW	2	1	27.2	16.3	11	1.224643125	33.53600095	22.90228836	10.63371259	Male
3D6.153448D97A	Shovelnose	SW	4	1	26.6	16.3	11	1.224643125	33.53600095	22.90228836	10.63371259	Male
3D6.153448D97B	Shovelnose	SW	5	2	26.1	29.9	13.9	1.113337372	22.8194588	23.75693099	-0.93747219	Female
3D6.153448D97B	Shovelnose	FW	3	2	27.4	29.9	13.9	1.113337372	22.8194588	23.75693099	-0.93747219	Female
3D6.153448D97E	Shovelnose	SW	1	1	26.2	32.1	13.9	1.195255172	22.87729594	23.8435513	-0.96625536	Female
3D6.153448D97E	Shovelnose	FW	5	2	27.3	32.1	13.9	1.195255172	22.87729594	23.8435513	-0.96625536	Female
3D6.153448D97F	Shovelnose	SW	1	1	26.2	25.6	12.8	1.220703125	33.62294739	23.16188429	10.4610631	Male
3D6.153448D97F	Shovelnose	FW	2	1	27.4	25.6	12.8	1.220703125	33.62294739	23.16188429	10.4610631	Male
3D6.153448D980	Ashlu	FW	1	1	27.2	12.9	10.9	0.996116689	0	25.48160329	-25.48160329	Female
3D6.153448D980	Ashlu	SW	1	1	27.4	12.9	10.9	0.996116689	0	25.48160329	-25.48160329	Female
3D6.153448D983	Ashlu	SW	3	1	27.1	14.9	11.1	1.089475158	36.56757867	24.06627061	12.50130806	Male
3D6.153448D983	Ashlu	FW	1	1	27.6	14.9	11.1	1.089475158	36.56757867	24.06627061	12.50130806	Male
3D6.153448D987	Shovelnose	SW	2	1	26.7	18.7	11.5	1.229555355	22.72675722	23.9109515	-1.18419428	Female
3D6.153448D987	Shovelnose	FW	4	1	27.0	18.7	11.5	1.229555355	22.72675722	23.9109515	-1.18419428	Female
3D6.153448D989	Ashlu	FW	4	2	27.5	21.3	12.7	1.039844599	36.82058282	23.92492329	12.89565953	Male
3D6.153448D989	Ashlu	SW	1	1	26.3	21.3	12.7	1.039844599	36.82058282	23.92492329	12.89565953	Male
3D6.153448D98B	Ashlu	SW	3	1	26.8	16.6	11.7	1.036455124	23.31366384	24.57722841	-1.26356457	Female
3D6.153448D98B	Ashlu	FW	4	2	27.5	16.6	11.7	1.036455124	23.31366384	24.57722841	-1.26356457	Female
3D6.153448D993	Ashlu	FW	5	2	27.1	21.3	12.5	1.09056	36.5429341	23.42899004	13.11394406	Male
3D6.153448D993	Ashlu	SW	1	1	26.7	21.3	12.5	1.09056	36.5429341	23.42899004	13.11394406	Male
3D6.153448D997	Ashlu	SW	5	1	27.1	10.9	10.2	1.027131345	24.70879075	26.17665527	-1.46786452	Female
3D6.153448D9A0	Shovelnose	SW	3	2	26.2	18.9	11.2	1.345264668	32.85048193	23.59442967	9.25605226	Male
3D6.153448D9A0	Shovelnose	FW	4	1	26.9	18.9	11.2	1.345264668	32.85048193	23.59442967	9.25605226	Male
3D6.153448D9A1	Shovelnose	SW	3	2	25.3	16.8	11.2	1.195790816	23.98436196	24.29192326	-0.3075613	Female
3D6.153448D9A1	Shovelnose	FW	4	1	27.1	16.8	11.2	1.195790816	23.98436196	24.29192326	-0.3075613	Female
3D6.153448D9A2	Shovelnose	SW	5	2	25.5	21.4	12.2	1.178512739	22.34977795	23.19387151	-0.84409356	Female
3D6.153448D9A2	Shovelnose	FW	4	1	26.1	21.4	12.2	1.178512739	22.34977795	23.19387151	-0.84409356	Female
3D6.153448D9A3	Shovelnose	FW	5	2	27.1	21.3	11.9	1.263975684	33.1449167	22.888557	10.2563597	Male
3D6.153448D9A3	Shovelnose	SW	1	1	26.0	21.3	11.9	1.263975684	33.1449167	22.888557	10.2563597	Male
3D6.153448D9A4	Shovelnose	FW	1	1	27.3	21.1	11.9	1.252107368	35.60598803	21.73903169	13.86695634	Male
3D6.153448D9A4	Shovelnose	SW	4	1	27.5	21.1	11.9	1.252107368	35.60598803	21.73903169	13.86695634	Male
3D6.153448D9A5	Shovelnose	SW	4	1	25.6	13.2	10.4	1.173475193	23.68670921	24.41033505	-0.72362584	Female
3D6.153448D9A5	Shovelnose	FW	2	1	27.6	13.2	10.4	1.173475193	23.68670921	24.41033505	-0.72362584	Female
3D6.153448D9A6	Shovelnose	FW	5	2	27.0	22.3	12.2	1.228076359	33.65470994	22.27856796	11.37614198	Male
3D6.153448D9A6	Shovelnose	SW	4	1	27.0	22.3	12.2	1.228076359	33.65470994	22.27856796	11.37614198	Male
3D6.153448D9A7	Shovelnose	FW	1	1	27.0	31.8	13.8	1.210012511	23.45233273	24.08779659	-0.63546386	Female
3D6.153448D9A7	Shovelnose	SW	2	1	26.1	31.8	13.8	1.210012511	23.45233273	24.08779659	-0.63546386	Female
3D6.153448D9A8	Shovelnose	SW	3	2	25.7	16	10.9	1.235493568	23.82769795	24.56555886	-0.73786091	Female
3D6.153448D9A8	Shovelnose	FW	2	1	26.8	16	10.9	1.235493568	23.82769795	24.56555886	-0.73786091	Female
3D6.153448D9A9	Shovelnose	SW	2	1	28.0	22.5	12.2	1.239090497	22.48693609	23.46124785	-0.97431176	Female
3D6.153448D9A9	Shovelnose	FW	2	1	27.6	22.5	12.2	1.239090497	22.48693609	23.46124785	-0.97431176	Female
3D6.153448D9AA	Shovelnose	FW	3	2	27.1	24.8	12.4	1.300728408	34.22247413	23.3868552	10.83561893	Male
3D6.153448D9AA	Shovelnose	SW	2	1	27.2	24.8	12.4	1.300728408	34.22247413	23.3868552	10.83561893	Male
3D6.153448D9AB	Shovelnose	FW	3	2	27.3	17.2	11.1	1.257649176	22.61690438	23.96442424	-1.34751986	Female
3D6.153448D9AB	Shovelnose	SW	4	1	27.0	17.2	11.1	1.257649176	22.61690438	23.96442424	-1.34751986	Female
3D6.153448D9AC	Shovelnose	FW	5	2	27.2	19	11.8	1.156398658	22.11261176	22.876745	-0.76413324	Female
3D6.153448D9AC	Shovelnose	SW	4	1	26.6	19	11.8	1.156398658	22.11261176	22.876745	-0.76413324	Female
3D6.153448D9AD	Shovelnose	FW	5	2	26.9	27.1	13.4	1.126302105	33.47666279	23.72895404	9.74770875	Male
3D6.153448D9AD	Shovelnose	SW	2	1	26.4	27.1	13.4	1.126302105	33.47666279	23.72895404	9.74770875	Male
3D6.153448D9AE	Shovelnose	FW	3	2	27.3	17.9	11.4	1.208199014	21.96841612	23.09052844	-1.12211232	Female
3D6.153448D9AE	Shovelnose	SW	3	2	27.3	17.9	11.4	1.208199014	21.96841612	23.09052844	-1.12211232	Female
3D6.153448D9AF	Shovelnose	SW	5	2	26.7	36.7	14.8	1.132089906	21.06951385	22.13905618	-1.06954233	Female
3D6.153448D9AF	Shovelnose	FW	4	1	26.9	36.7	14.8	1.132089906	21.06951385	22.13905618	-1.06954233	Female
3D6.153448D9B0	Shovelnose	SW	2	1	27.3	19.3	9.3	2.399432093	22.47720162	23.41445912	-0.9372575	Female
3D6.153448D9B0	Shovelnose	FW	3	2	27.1	19.3	9.3	2.399432093	22.47720162	23.41445912	-0.9372575	Female
3D6.153448D9B1	Shovelnose	FW	1	1	27.5	13.5	10.5	1.166180758	23.50421098	24.15582281	-0.65161183	Female
3D6.153448D9B1	Shovelnose	SW	1	1	27.1	13.5	10.5	1.166180758	23.50421098	24.15582281	-0.65161183	Female
3D6.153448D9B2	Shovelnose	SW	5	2	27.2	16.1	11.2	1.145966199	33.54993344	23.07885179	10.47108165	Male
3D6.153448D9B2	Shovelnose	FW	2	1	27.0	16.1	11.2	1.145966199	33.54993344	23.07885179	10.47108165	Male
3D6.153448D9B3	Shovelnose	SW	5	2	26.5	19.3	12.1	1.089434685	22.49320735	23.51136781	-1.01816046	Female
3D6.153448D9B3	Shovelnose	FW	1	1	27.1	19.3	12.1	1.089434685	22.49320735	23.51136781	-1.01816046	Female
3D6.153448D9B4	Shovelnose	FW	5	2	27.0	21.1	12.2	1.161991532	33.89195771	23.01019023	10.88176748	Male
3D6.153448D9B4	Shovelnose	SW	3	2	26.2	21.1	12.2	1.161991532	33.89195771	23.01019023	10.88176748	Male
3D6.153448D9B5	Shovelnose	FW	1	1	27.0	23.3	12.1	1.315224257	22.38111215	23.43477962	-1.05366747	Female
3D6.153448D9B5	Shovelnose	SW	2	1	26.6	23.3	12.1	1.315224257	22.38111215	23.43477962	-1.05366747	Female
3D6.153448D9B6	Shovelnose	SW	4	1	27.3	17.7	11.6	1.133964082	23.24152153	23.84025587	-0.59873434	Female
3D6.153448D9B6	Shovelnose	FW	2	1	27.2	17.7	11.6	1.133964082	23.24152153	23.84025587	-0.59873434	Female
3D6.153448D9B7	Shovelnose	FW	3	2	27.4	16.3	11.2	1.160201804	21.61015837	22.72469284	-1.11453447	Female
3D6.153448D9B7	Shovelnose	SW	3	2	26.1	16.3	11.2	1.160201804	21.61015837	22.72469284	-1.11453447	Female
3D6.153448D9B8	Shovelnose	SW	2	1	26.0	19.6	11.4	1.322944172	21.27033381	22.28319801	-1.0128642	Female
3D6.153448D9B8	Shovelnose	FW	4	1	27.0	19.6	11.4	1.322944172	21.27033381	22.28319801	-1.0128642	Female
3D6.153448D9B9	Shovelnose	SW	4	1	26.5	17.9	11.4	1.208199014	34.97273049	23.82427024	11.14846025	Male
3D6.153448D9B9	Shovelnose	FW	4	1	27.1	17.9	11.4	1.208199014	34.97273049	23.82427024	11.14846025	Male
3D6.153448D9BA	Shovelnose	FW	4	1	26.4	33.4	14.5	1.095575874	22.00030596	23.18838848	-1.18808252	Female
3D6.153448D9BA	Shovelnose	SW	2	1	26.5	33.4	14.5	1.095575874	22.00030596	23.18838848	-1.18808252	Female
3D6.153448D9BB	Shovelnose	SW	3	2	26.3	13.8	10.3	1.26289549	24.25341458	24.70970385	-0.45628927	Female
3D6.153448D9BB	Shovelnose	FW	1	1	27.5	13.8	10.3	1.26289549	24.25341458	24.70970385	-0.45628927	Female
3D6.153448D9BC	Shovelnose	SW	4	1	26.3	19.7	12.1	1.112013642	34.2229277	22.5660209	11.6569068	Male
3D6.153448D9BC	Shovelnose	FW	2	1	27.1	19.7	12.1	1.112013642	34.2229277	22.5660209	11.6569068	Male
3D6.153448D9BD	Shovelnose	SW	2	1	26.6	23	12.4	1.206320701	33.73749738	23.56867279	10.16882459	Male
3D6.153448D9BD	Shovelnose	FW	5	2	26.7	23	12.4	1.206320701	33.73749738	23.56867279	10.16882459	Male
3D6.153448D9BE	Shovelnose	SW	3	2	26.4	27.9	13.1	1.241052964	22.52685972	23.73940355	-1.21254383	Female
3D6.153448D9BE	Shovelnose	FW	1	1	27.7	27.9	13.1	1.241052964	22.52685972	23.73940355	-1.21254383	Female
3D6.153448D9C0	Shovelnose	SW	3	2	27.3	18.3	11.5	1.203254705	21.39798975	22.13339032	-0.73540057	Female
3D6.153448D9C0	Shovelnose	FW	2	1	27.3	18.3	11.5	1.203254705	21.39798975	22.13339032	-0.73540057	Female
3D6.153448D9C1	Shovelnose	FW	5	2	27.4	26.1	13.1	1.160985031	21.36814621	22.27727095	-0.90912474	Female
3D6.153448D9C1	Shovelnose	SW	1	1	26.3	26.1	13.1	1.160985031	21.36814621	22.27727095	-0.90912474	Female
3D6.153448DDAA	Shovelnose	SW	5	2	25.9	16.2	11.1	1.184530038	33.52264787	23.43190508	10.09074279	Male
3D6.153448DDAA	Shovelnose	FW	2	1	27.4	16.2	11.1	1.184530038	33.52264787	23.43190508	10.09074279	Male
3D6.153448DDAB	Shovelnose	SW	4	1	26.5	23.2	12.4	1.216810446	33.79262755	22.41827878	11.37434877	Male
3D6.153448DDAB	Shovelnose	FW	3	2	26.8	23.2	12.4	1.216810446	33.79262755	22.41827878	11.37434877	Male
3D6.153448DDAC	Shovelnose	FW	4	1	27.2	24.1	12.4	1.2640143	23.76095977	24.82388364	-1.06292387	Female
3D6.153448DDAC	Shovelnose	SW	3	2	26.8	24.1	12.4	1.2640143	23.76095977	24.82388364	-1.06292387	Female
3D6.153448DDAD	Shovelnose	SW	4	1	27.5	15.7	11.4	1.05970528	34.27957934	23.29217202	10.98740732	Male
3D6.153448DDAD	Shovelnose	FW	3	2	28.0	15.7	11.4	1.05970528	34.27957934	23.29217202	10.98740732	Male
3D6.153448DDAE	Shovelnose	FW	5	2	26.6	19.1	11.9	1.133424205	24.31486054	24.73026384	-0.4154033	Female
3D6.153448DDAE	Shovelnose	SW	2	1	25.0	19.1	11.9	1.133424205	24.31486054	24.73026384	-0.4154033	Female
3D6.153448DDAF	Shovelnose	FW	2	1	27.6	20.2	11.8	1.229434363	22.01381239	22.91001822	-0.89620583	Female
3D6.153448DDAF	Shovelnose	SW	4	1	26.7	20.2	11.8	1.229434363	22.01381239	22.91001822	-0.89620583	Female
3D6.153448DDB0	Shovelnose	SW	1	1	26.5	18.9	11.8	1.150312349	23.25370486	23.74990808	-0.49620322	Female
3D6.153448DDB0	Shovelnose	FW	1	1	27.3	18.9	11.8	1.150312349	23.25370486	23.74990808	-0.49620322	Female
3D6.153448DDB1	Shovelnose	FW	2	1	26.9	31	13.8	1.179571945	22.74211061	23.46987937	-0.72776876	Female
3D6.153448DDB1	Shovelnose	SW	2	1	26.1	31	13.8	1.179571945	22.74211061	23.46987937	-0.72776876	Female
3D6.153448DDB2	Shovelnose	FW	1	1	27.0	20.7	12.3	1.112384711	34.14175463	23.89449919	10.24725544	Male
3D6.153448DDB2	Shovelnose	SW	1	1	26.7	20.7	12.3	1.112384711	34.14175463	23.89449919	10.24725544	Male
3D6.153448DDB3	Shovelnose	SW	4	1	27.2	22	12.4	1.153871975	21.0641748	21.85349614	-0.78932134	Female
3D6.153448DDB3	Shovelnose	FW	3	2	27.2	22	12.4	1.153871975	21.0641748	21.85349614	-0.78932134	Female
3D6.153448DDB4	Shovelnose	SW	3	2	27.5	29.1	13.2	1.265234995	23.73692732	24.66509568	-0.92816836	Female
3D6.153448DDB4	Shovelnose	FW	2	1	27.1	29.1	13.2	1.265234995	23.73692732	24.66509568	-0.92816836	Female
3D6.153448DDB5	Shovelnose	FW	5	2	27.5	22.9	12.4	1.201075828	22.41479795	23.42755794	-1.01275999	Female
3D6.153448DDB5	Shovelnose	SW	1	1	27.6	22.9	12.4	1.201075828	22.41479795	23.42755794	-1.01275999	Female
3D6.153448DDB6	Shovelnose	SW	2	1	26.0	22.1	11.9	1.311448949	22.94847355	24.09901467	-1.15054112	Female
3D6.153448DDB6	Shovelnose	FW	2	1	25.3	22.1	11.9	1.311448949	22.94847355	24.09901467	-1.15054112	Female
3D6.153448DDB7	Shovelnose	SW	1	1	26.4	18.4	11.5	1.209829868	23.69022658	24.17516007	-0.48493349	Female
3D6.153448DDB7	Shovelnose	FW	3	2	27.3	18.4	11.5	1.209829868	23.69022658	24.17516007	-0.48493349	Female
3D6.153448DDB8	Shovelnose	FW	5	2	27.5	25.5	13.1	1.13429572	24.28036078	24.99850508	-0.7181443	Female
3D6.153448DDB8	Shovelnose	SW	5	2	26.4	25.5	13.1	1.13429572	24.28036078	24.99850508	-0.7181443	Female
3D6.153448DDB9	Shovelnose	FW	2	1	27.5	11.1	10.4	0.986785958	22.62854432	23.37648706	-0.74794274	Female
3D6.153448DDB9	Shovelnose	SW	3	2	26.8	11.1	10.4	0.986785958	22.62854432	23.37648706	-0.74794274	Female
3D6.153448DDBA	Shovelnose	SW	4	1	26.9	27.3	13.2	1.186973036	22.79573292	23.51694874	-0.72121582	Female
3D6.153448DDBA	Shovelnose	FW	3	2	27.1	27.3	13.2	1.186973036	22.79573292	23.51694874	-0.72121582	Female
3D6.153448DDBB	Shovelnose	FW	3	2	27.2	16	11.1	1.16990621	22.73542737	23.26437	-0.52894263	Female
3D6.153448DDBB	Shovelnose	SW	4	1	27.0	16	11.1	1.16990621	22.73542737	23.26437	-0.52894263	Female
3D6.153448DDBC	Shovelnose	FW	1	1	27.0	22.7	12.2	1.250104634	34.4671764	23.47864837	10.98852803	Male
3D6.153448DDBC	Shovelnose	SW	1	1	26.2	22.7	12.2	1.250104634	34.4671764	23.47864837	10.98852803	Male
3D6.153448DDBD	Shovelnose	SW	1	1	27.1	25.1	12.5	1.28512	22.60413721	23.48916354	-0.88502633	Female
3D6.153448DDBD	Shovelnose	FW	4	1	27.5	25.1	12.5	1.28512	22.60413721	23.48916354	-0.88502633	Female
3D6.153448DDBE	Shovelnose	SW	5	2	27.5	13	10.8	1.031981913	22.469784	23.37732235	-0.90753835	Female
3D6.153448DDBE	Shovelnose	FW	2	1	27.2	13	10.8	1.031981913	22.469784	23.37732235	-0.90753835	Female
3D6.153448DDBF	Shovelnose	FW	2	1	27.1	19	11.9	1.127490047	23.41195801	24.18376623	-0.77180822	Female
3D6.153448DDBF	Shovelnose	SW	4	1	27.3	19	11.9	1.127490047	23.41195801	24.18376623	-0.77180822	Female
3D6.153448DDC1	Shovelnose	FW	4	1	27.4	25.6	12.5	1.31072	33.41499365	23.8768723	9.53812135	Male
3D6.153448DDC1	Shovelnose	SW	5	2	27.7	25.6	12.5	1.31072	33.41499365	23.8768723	9.53812135	Male
3D6.153448DDC2	Shovelnose	FW	5	2	27.1	18.2	11.6	1.165996966	21.77558222	22.7321989	-0.95661668	Female
3D6.153448DDC2	Shovelnose	SW	4	1	26.7	18.2	11.6	1.165996966	21.77558222	22.7321989	-0.95661668	Female
3D6.153448DDC3	Shovelnose	FW	3	2	27.3	23.2	12.2	1.277639979	21.78820735	22.43098457	-0.64277722	Female
3D6.153448DDC3	Shovelnose	SW	4	1	25.9	23.2	12.2	1.277639979	21.78820735	22.43098457	-0.64277722	Female
3D6.153448DDC4	Shovelnose	SW	2	1	26.9	23.2	12.4	1.216810446	33.47275002	23.08658194	10.38616808	Male
3D6.153448DDC4	Shovelnose	FW	5	2	27.5	23.2	12.4	1.216810446	33.47275002	23.08658194	10.38616808	Male
3D6.153448DDC5	Shovelnose	SW	3	2	28.0	23.1	12.8	1.101493835	24.15504849	24.89627547	-0.74122698	Female
3D6.153448DDC5	Shovelnose	FW	3	2	27.2	23.1	12.8	1.101493835	24.15504849	24.89627547	-0.74122698	Female
3D6.153448DDC6	Shovelnose	SW	1	1	27.1	16	11.1	1.16990621	21.92351174	22.95351148	-1.02999974	Female
3D6.153448DDC6	Shovelnose	FW	4	1	27.4	16	11.1	1.16990621	21.92351174	22.95351148	-1.02999974	Female
3D6.153448DDC7	Shovelnose	SW	2	1	27.3	13.5	11.1	0.987108365	34.29185854	23.98056788	10.31129066	Male
3D6.153448DDC7	Shovelnose	FW	1	1	27.6	13.5	11.1	0.987108365	34.29185854	23.98056788	10.31129066	Male
3D6.153448DDC8	Shovelnose	SW	2	1	27.1	25.6	12.9	1.192534177	21.36627468	22.2113453	-0.84507062	Female
3D6.153448DDC8	Shovelnose	FW	2	1	26.7	25.6	12.9	1.192534177	21.36627468	22.2113453	-0.84507062	Female
3D6.153448DDC9	Shovelnose	FW	1	1	27.1	20.7	11.9	1.228370735	35.0313604	25.03683025	9.99453015	Male
3D6.153448DDC9	Shovelnose	SW	3	2	25.0	20.7	11.9	1.228370735	35.0313604	25.03683025	9.99453015	Male
3D6.153448DDCA	Shovelnose	FW	1	1	27.6	19.4	11.9	1.15122668	23.20847019	23.63577212	-0.42730193	Female
3D6.153448DDCA	Shovelnose	SW	3	2	27.3	19.4	11.9	1.15122668	23.20847019	23.63577212	-0.42730193	Female
3D6.153448DDCB	Shovelnose	SW	4	1	26.9	23.8	12.4	1.248279682	33.58371321	23.65723914	9.92647407	Male
3D6.153448DDCB	Shovelnose	FW	4	1	27.4	23.8	12.4	1.248279682	33.58371321	23.65723914	9.92647407	Male
3D6.153448DDCC	Shovelnose	FW	3	2	27.3	16.5	10.9	1.274102742	24.09411096	24.44019321	-0.34608225	Female
3D6.153448DDCC	Shovelnose	SW	1	1	25.8	16.5	10.9	1.274102742	24.09411096	24.44019321	-0.34608225	Female
3D6.153448DDCD	Shovelnose	SW	1	1	27.6	20.7	11.8	1.259865906	22.01726145	22.8980795	-0.88081805	Female
3D6.153448DDCD	Shovelnose	FW	3	2	27.4	20.7	11.8	1.259865906	22.01726145	22.8980795	-0.88081805	Female
3D6.153448DDCE	Shovelnose	SW	2	1	26.0	13.5	10.6	1.133486032	32.52559157	23.36940893	9.15618264	Male
3D6.153448DDCE	Shovelnose	FW	1	1	27.2	13.5	10.6	1.133486032	32.52559157	23.36940893	9.15618264	Male
3D6.153448DDCF	Shovelnose	SW	3	2	27.0	19.6	11.9	1.163094996	22.01834205	22.6450538	-0.62671175	Female
3D6.153448DDCF	Shovelnose	FW	3	2	27.5	19.6	11.9	1.163094996	22.01834205	22.6450538	-0.62671175	Female
3D6.153448DDD0	Shovelnose	SW	3	2	26.9	19.5	12.3	1.047898641	33.18899825	21.90035922	11.28863903	Male
3D6.153448DDD0	Shovelnose	FW	4	1	27.1	19.5	12.3	1.047898641	33.18899825	21.90035922	11.28863903	Male
3D6.153448DDD1	Shovelnose	SW	1	1	27.1	17.5	11.4	1.181200153	32.31279959	22.565034	9.74776559	Male
3D6.153448DDD1	Shovelnose	FW	3	2	27.4	17.5	11.4	1.181200153	32.31279959	22.565034	9.74776559	Male
3D6.153448DDD2	Shovelnose	FW	5	2	26.8	19.6	11.5	1.288731816	22.18260347	23.1053816	-0.92277813	Female
3D6.153448DDD2	Shovelnose	SW	2	1	26.2	19.6	11.5	1.288731816	22.18260347	23.1053816	-0.92277813	Female
3D6.153448DDD3	Shovelnose	FW	2	1	27.6	21.7	12.2	1.195033946	34.25875167	23.88126598	10.37748569	Male
3D6.153448DDD3	Shovelnose	SW	4	1	27.2	21.7	12.2	1.195033946	34.25875167	23.88126598	10.37748569	Male
3D6.153448DDD4	Shovelnose	SW	4	1	26.6	14.9	10.6	1.251032732	33.79031228	24.13586635	9.65444593	Male
3D6.153448DDD4	Shovelnose	FW	2	1	27.8	14.9	10.6	1.251032732	33.79031228	24.13586635	9.65444593	Male
3D6.153448DDD5	Shovelnose	SW	3	2	28.2	20.2	11.4	1.363442463	35.50266058	24.79112047	10.71154011	Male
3D6.153448DDD5	Shovelnose	FW	2	1	28.2	20.2	11.4	1.363442463	35.50266058	24.79112047	10.71154011	Male
3D6.153448DDD6	Shovelnose	SW	3	2	26.5	27.8	13.1	1.236604746	36.11367841	23.27075692	12.84292149	Male
3D6.153448DDD6	Shovelnose	FW	3	2	26.8	27.8	13.1	1.236604746	36.11367841	23.27075692	12.84292149	Male
3D6.153448DDD7	Shovelnose	FW	2	1	27.2	18.3	11.4	1.235197875	33.45902025	23.16361204	10.29540821	Male
3D6.153448DDD7	Shovelnose	SW	1	1	26.3	18.3	11.4	1.235197875	33.45902025	23.16361204	10.29540821	Male
3D6.153448DDD8	Shovelnose	FW	3	2	27.4	22.7	12.4	1.190586083	22.15565518	23.17727471	-1.02161953	Female
3D6.153448DDD8	Shovelnose	SW	1	1	26.7	22.7	12.4	1.190586083	22.15565518	23.17727471	-1.02161953	Female
3D6.153448DDD9	Shovelnose	SW	5	2	26.1	23.8	12.6	1.189776322	22.57105607	23.10588918	-0.53483311	Female
3D6.153448DDD9	Shovelnose	FW	4	1	27.5	23.8	12.6	1.189776322	22.57105607	23.10588918	-0.53483311	Female
3D6.153448DDDA	Shovelnose	SW	1	1	25.8	19.8	11.8	1.205089128	24.02221679	24.42803846	-0.40582167	Female
3D6.153448DDDA	Shovelnose	FW	3	2	27.2	19.8	11.8	1.205089128	24.02221679	24.42803846	-0.40582167	Female
3D6.153448DDDB	Shovelnose	SW	3	2	26.9	17.1	11.1	1.250337262	34.66514402	24.20993343	10.45521059	Male
3D6.153448DDDB	Shovelnose	FW	3	2	27.2	17.1	11.1	1.250337262	34.66514402	24.20993343	10.45521059	Male
3D6.153448DDDC	Shovelnose	FW	1	1	27.0	23	12.8	1.096725464	33.2243774	23.48851089	9.73586651	Male
3D6.153448DDDC	Shovelnose	SW	4	1	27.1	23	12.8	1.096725464	33.2243774	23.48851089	9.73586651	Male
3D6.153448DDDD	Shovelnose	SW	2	1	26.0	16.2	11.1	1.184530038	34.05358524	23.51645629	10.53712895	Male
3D6.153448DDDD	Shovelnose	FW	1	1	26.4	16.2	11.1	1.184530038	34.05358524	23.51645629	10.53712895	Male
3D6.153448DDDE	Shovelnose	SW	4	1	25.9	20.2	12	1.168981481	22.4458777	23.35059567	-0.90471797	Female
3D6.153448DDDE	Shovelnose	FW	4	1	26.7	20.2	12	1.168981481	22.4458777	23.35059567	-0.90471797	Female
3D6.153448DDDF	Shovelnose	FW	3	2	27.0	20.8	12.2	1.145470326	22.50379786	23.61181604	-1.10801818	Female
3D6.153448DDDF	Shovelnose	SW	5	2	26.7	20.8	12.2	1.145470326	22.50379786	23.61181604	-1.10801818	Female
3D6.153448DDE0	Shovelnose	FW	3	2	26.4	23.4	12.8	1.11579895	22.36337237	23.49974212	-1.13636975	Female
3D6.153448DDE0	Shovelnose	SW	2	1	26.0	23.4	12.8	1.11579895	22.36337237	23.49974212	-1.13636975	Female
3D6.153448DDE1	Shovelnose	FW	4	1	27.1	19.8	12.1	1.117658382	22.9905685	23.39151302	-0.40094452	Female
3D6.153448DDE1	Shovelnose	SW	4	1	25.6	19.8	12.1	1.117658382	22.9905685	23.39151302	-0.40094452	Female
3D6.153448DDE2	Shovelnose	SW	2	1	26.8	26.3	12.8	1.254081726	33.18488635	24.12339479	9.06149156	Male
3D6.153448DDE2	Shovelnose	FW	2	1	27.9	26.3	12.8	1.254081726	33.18488635	24.12339479	9.06149156	Male
3D6.153448DDE3	Shovelnose	SW	1	1	26.4	25.5	12.8	1.215934753	33.51561542	22.36604804	11.14956738	Male
3D6.153448DDE3	Shovelnose	FW	1	1	27.3	25.5	12.8	1.215934753	33.51561542	22.36604804	11.14956738	Male
3D6.153448DDE4	Shovelnose	SW	1	1	27.2	17.6	11.4	1.187949869	34.01845995	22.46730869	11.55115126	Male
3D6.153448DDE4	Shovelnose	FW	2	1	27.1	17.6	11.4	1.187949869	34.01845995	22.46730869	11.55115126	Male
3D6.153448DDE5	Shovelnose	FW	4	1	27.7	12.8	10.3	1.171381324	35.75238559	23.98661134	11.76577425	Male
3D6.153448DDE5	Shovelnose	SW	3	2	27.5	12.8	10.3	1.171381324	35.75238559	23.98661134	11.76577425	Male
3D6.153448DDE6	Shovelnose	SW	2	1	25.6	15.4	10.8	1.222501651	23.39032361	23.71900708	-0.32868347	Female
3D6.153448DDE6	Shovelnose	FW	1	1	26.6	15.4	10.8	1.222501651	23.39032361	23.71900708	-0.32868347	Female
3D6.153448DDE7	Shovelnose	SW	2	1	26.8	24.5	12.5	1.2544	23.08009217	24.11101093	-1.03091876	Female
3D6.153448DDE7	Shovelnose	FW	3	2	27.8	24.5	12.5	1.2544	23.08009217	24.11101093	-1.03091876	Female
3D6.153448DDE8	Shovelnose	FW	3	2	27.5	13.1	10.1	1.271473094	32.75723683	24.26387188	8.49336495	Male
3D6.153448DDE8	Shovelnose	SW	1	1	27.2	13.1	10.1	1.271473094	32.75723683	24.26387188	8.49336495	Male
3D6.153448DDE9	Shovelnose	FW	2	1	27.3	20.2	11.9	1.198699945	33.17759351	24.12621686	9.05137665	Male
3D6.153448DDE9	Shovelnose	SW	4	1	27.5	20.2	11.9	1.198699945	33.17759351	24.12621686	9.05137665	Male
3D6.153448DDEA	Shovelnose	FW	1	1	26.9	21.8	12.4	1.14338223	33.7620931	23.59174288	10.17035022	Male
3D6.153448DDEA	Shovelnose	SW	2	1	27.3	21.8	12.4	1.14338223	33.7620931	23.59174288	10.17035022	Male
3D6.153448DDEC	Shovelnose	SW	2	1	27.0	20.8	12.2	1.145470326	23.09875364	23.75448637	-0.65573273	Female
3D6.153448DDEC	Shovelnose	FW	1	1	27.2	20.8	12.2	1.145470326	23.09875364	23.75448637	-0.65573273	Female
3D6.153448DDED	Shovelnose	FW	2	1	27.1	21.9	11.9	1.299580633	22.24306283	23.23728499	-0.99422216	Female
3D6.153448DDED	Shovelnose	SW	4	1	26.5	21.9	11.9	1.299580633	22.24306283	23.23728499	-0.99422216	Female
3D6.153448DDEF	Shovelnose	FW	1	1	27.4	23.4	12.4	1.227300191	22.8868428	23.53331036	-0.64646756	Female
3D6.153448DDEF	Shovelnose	SW	3	2	26.7	23.4	12.4	1.227300191	22.8868428	23.53331036	-0.64646756	Female
3D6.153448DDF0	Shovelnose	SW	2	1	26.9	19	12	1.099537037	0	26.5865029	-26.5865029	Female
3D6.153448DDF0	Shovelnose	FW	3	2	27.2	19	12	1.099537037	0	26.5865029	-26.5865029	Female
3D6.153448DDF1	Shovelnose	SW	1	1	26.9	27.1	13.1	1.205467216	1.706780473	NA	NA	NA
3D6.153448DDF1	Shovelnose	FW	4	1	27.1	27.1	13.1	1.205467216	1.706780473	NA	NA	NA
3D6.153448DDF3	Shovelnose	FW	3	2	27.3	14.9	10.8	1.182810039	22.85737105	22.96802015	-0.1106491	Female
3D6.153448DDF3	Shovelnose	SW	2	1	26.8	14.9	10.8	1.182810039	22.85737105	22.96802015	-0.1106491	Female
3D6.153448DDF4	Shovelnose	SW	3	2	26.3	17.3	11.3	1.198976781	21.62737308	22.41171305	-0.78433997	Female
3D6.153448DDF4	Shovelnose	FW	3	2	27.3	17.3	11.3	1.198976781	21.62737308	22.41171305	-0.78433997	Female
3D6.153448DDF5	Shovelnose	FW	1	1	27.2	21.6	12.4	1.132892484	35.19384489	22.23587699	12.9579679	Male
3D6.153448DDF5	Shovelnose	SW	2	1	26.8	21.6	12.4	1.132892484	35.19384489	22.23587699	12.9579679	Male
3D6.153448DDF6	Shovelnose	SW	2	1	25.7	36.8	14.4	1.232424554	22.775147	23.40572766	-0.63058066	Female
3D6.153448DDF6	Shovelnose	FW	5	2	27.2	36.8	14.4	1.232424554	22.775147	23.40572766	-0.63058066	Female
3D6.153448DDF7	Shovelnose	SW	4	1	27.8	20.3	11.8	1.235520672	21.94696723	22.55497066	-0.60800343	Female
3D6.153448DDF7	Shovelnose	FW	4	1	27.5	20.3	11.8	1.235520672	21.94696723	22.55497066	-0.60800343	Female
3D6.153448DDF8	Shovelnose	SW	5	2	27.7	20.3	11.8	1.235520672	34.90833413	24.00439245	10.90394168	Male
3D6.153448DDF8	Shovelnose	FW	1	1	27.6	20.3	11.8	1.235520672	34.90833413	24.00439245	10.90394168	Male
3D6.153448DDF9	Shovelnose	SW	4	1	27.6	17.4	11.6	1.114744352	21.31136658	22.06377623	-0.75240965	Female
3D6.153448DDF9	Shovelnose	FW	5	2	27.2	17.4	11.6	1.114744352	21.31136658	22.06377623	-0.75240965	Female
3D6.153448DDFA	Shovelnose	SW	5	2	27.6	20.8	12.1	1.174105775	35.26142095	23.45924706	11.80217389	Male
3D6.153448DDFA	Shovelnose	FW	1	1	26.9	20.8	12.1	1.174105775	35.26142095	23.45924706	11.80217389	Male
3D6.153448DDFB	Shovelnose	SW	4	1	25.0	18.1	11.6	1.159590389	35.65105477	25.74612896	9.90492581	Male
3D6.153448DDFB	Shovelnose	FW	1	1	26.8	18.1	11.6	1.159590389	35.65105477	25.74612896	9.90492581	Male
3D6.153448DDFD	Shovelnose	SW	5	2	27.7	20.9	12.3	1.123132389	34.03337415	24.75496571	9.27840844	Male
3D6.153448DDFD	Shovelnose	FW	1	1	27.9	20.9	12.3	1.123132389	34.03337415	24.75496571	9.27840844	Male
3D6.153448DDFE	Shovelnose	SW	4	1	27.4	21.7	12.4	1.138137357	23.52366407	25.57376393	-2.05009986	Female
3D6.153448DDFE	Shovelnose	FW	4	1	27.5	21.7	12.4	1.138137357	23.52366407	25.57376393	-2.05009986	Female
3D6.153448DDFF	Shovelnose	FW	5	2	27.2	24.5	12.7	1.196065384	22.2162639	22.52921241	-0.31294851	Female
3D6.153448DDFF	Shovelnose	SW	5	2	25.9	24.5	12.7	1.196065384	22.2162639	22.52921241	-0.31294851	Female
3D6.153448DE00	Shovelnose	FW	5	2	27.1	37.2	14.5	1.220222231	24.56066562	26.20429464	-1.64362902	Female
3D6.153448DE00	Shovelnose	SW	4	1	25.5	37.2	14.5	1.220222231	24.56066562	26.20429464	-1.64362902	Female
3D6.153448DE01	Shovelnose	FW	4	1	27.4	19.4	12	1.122685185	2.95679099	26.20123743	-23.24444644	Female
3D6.153448DE01	Shovelnose	SW	3	2	28.1	19.4	12	1.122685185	2.95679099	26.20123743	-23.24444644	Female
3D6.153448DE02	Shovelnose	SW	2	1	27.1	25.1	13.2	1.091319531	0	25.84372153	-25.84372153	Female
3D6.153448DE02	Shovelnose	FW	2	1	27.1	25.1	13.2	1.091319531	0	25.84372153	-25.84372153	Female
3D6.153448DE03	Shovelnose	FW	1	1	27.2	17	11.3	1.178185276	0	26.21214911	-26.21214911	Female
3D6.153448DE03	Shovelnose	SW	3	2	26.4	17	11.3	1.178185276	0	26.21214911	-26.21214911	Female
3D6.153448DE04	Shovelnose	FW	3	2	27.2	25.7	12.9	1.197192514	36.18245838	25.22157237	10.96088601	Male
3D6.153448DE04	Shovelnose	SW	5	2	27.6	25.7	12.9	1.197192514	36.18245838	25.22157237	10.96088601	Male
3D6.153448DE05	Shovelnose	SW	5	2	27.1	22.3	12.4	1.169606593	0	25.56389966	-25.56389966	Female
3D6.153448DE05	Shovelnose	FW	3	2	27.2	22.3	12.4	1.169606593	0	25.56389966	-25.56389966	Female
3D6.153448DE06	Shovelnose	SW	2	1	26.6	15.5	11	1.164537941	24.63097208	26.23050575	-1.59953367	Female
3D6.153448DE06	Shovelnose	FW	1	1	27.4	15.5	11	1.164537941	24.63097208	26.23050575	-1.59953367	Female
3D6.153448DE08	Shovelnose	FW	1	1	27.2	14.2	10.9	1.096500542	24.5072887	26.33434572	-1.82705702	Female
3D6.153448DE08	Shovelnose	SW	4	1	25.3	14.2	10.9	1.096500542	24.5072887	26.33434572	-1.82705702	Female
3D6.153448DE09	Shovelnose	SW	4	1	27.6	18.6	11.5	1.222980192	36.1357793	22.52834044	13.60743886	Male
3D6.153448DE09	Shovelnose	FW	5	2	27.4	18.6	11.5	1.222980192	36.1357793	22.52834044	13.60743886	Male
3D6.153448DE0A	Shovelnose	SW	4	1	26.7	26.1	12.9	1.21582586	0	26.45583547	-26.45583547	Female
3D6.153448DE0A	Shovelnose	FW	1	1	27.7	26.1	12.9	1.21582586	0	26.45583547	-26.45583547	Female
3D6.153448DE0B	Shovelnose	FW	1	1	27.3	35.4	14.7	1.114426056	22.83824158	24.61327835	-1.77503677	Female
3D6.153448DE0B	Shovelnose	SW	1	1	26.1	35.4	14.7	1.114426056	22.83824158	24.61327835	-1.77503677	Female
3D6.153448DE0C	Shovelnose	FW	3	2	26.8	33.2	14.5	1.08901554	25.12174242	26.68446829	-1.56272587	Female
3D6.153448DE0C	Shovelnose	SW	5	2	27.7	33.2	14.5	1.08901554	25.12174242	26.68446829	-1.56272587	Female
3D6.153448DE0D	Shovelnose	FW	1	1	27.1	24	13	1.092398726	24.61512273	26.39436873	-1.779246	Female
3D6.153448DE0D	Shovelnose	SW	3	2	27.6	24	13	1.092398726	24.61512273	26.39436873	-1.779246	Female
3D6.153448DE0E	Shovelnose	SW	1	1	26.0	16.6	11.1	1.213777693	34.76416439	26.61584533	8.14831906	Male
3D6.153448DE0E	Shovelnose	FW	3	2	27.4	16.6	11.1	1.213777693	34.76416439	26.61584533	8.14831906	Male
3D6.153448DE0F	Shovelnose	SW	4	1	27.4	19.4	12	1.122685185	0	27.6870489	-27.6870489	Female
3D6.153448DE0F	Shovelnose	FW	5	2	27.2	19.4	12	1.122685185	0	27.6870489	-27.6870489	Female
3D6.153448DE10	Shovelnose	FW	1	1	27.4	18.5	11.6	1.185216696	36.41804452	24.70786147	11.71018305	Male
3D6.153448DE10	Shovelnose	SW	3	2	26.2	18.5	11.6	1.185216696	36.41804452	24.70786147	11.71018305	Male
3D6.153448DE11	Shovelnose	SW	3	2	25.9	29.3	13.1	1.303328024	32.74179547	23.33731317	9.4044823	Male
3D6.153448DE11	Shovelnose	FW	4	1	26.3	29.3	13.1	1.303328024	32.74179547	23.33731317	9.4044823	Male
3D6.153448DE12	Shovelnose	SW	2	1	27.1	23.8	12.6	1.189776322	24.42633206	26.46602103	-2.03968897	Female
3D6.153448DE12	Shovelnose	FW	5	2	27.1	23.8	12.6	1.189776322	24.42633206	26.46602103	-2.03968897	Female
3D6.153448DE13	Shovelnose	FW	2	1	27.1	20.1	12.2	1.106920844	25.02077436	26.54561942	-1.52484506	Female
3D6.153448DE13	Shovelnose	SW	3	2	25.4	20.1	12.2	1.106920844	25.02077436	26.54561942	-1.52484506	Female
3D6.153448DE14	Shovelnose	SW	3	2	27.4	21.4	12.4	1.122402739	34.84113465	24.84264922	9.99848543	Male
3D6.153448DE14	Shovelnose	FW	5	2	27.1	21.4	12.4	1.122402739	34.84113465	24.84264922	9.99848543	Male
3D6.153448DE15	Shovelnose	FW	2	1	27.7	25.7	13.1	1.143192157	24.34871768	26.2250561	-1.87633842	Female
3D6.153448DE15	Shovelnose	SW	1	1	27.4	25.7	13.1	1.143192157	24.34871768	26.2250561	-1.87633842	Female
3D6.153448DE16	Shovelnose	FW	5	2	27.6	22	12.5	1.1264	21.95486993	22.36013085	-0.40526092	Female
3D6.153448DE16	Shovelnose	SW	3	2	27.5	22	12.5	1.1264	21.95486993	22.36013085	-0.40526092	Female
3D6.153448DE17	Shovelnose	SW	5	2	26.7	32.6	13.4	1.354887403	22.86226218	23.29361124	-0.43134906	Female
3D6.153448DE17	Shovelnose	FW	2	1	27.8	32.6	13.4	1.354887403	22.86226218	23.29361124	-0.43134906	Female
3D6.153448DE18	Shovelnose	FW	3	2	27.1	21.6	12.4	1.132892484	23.38872903	25.22724632	-1.83851729	Female
3D6.153448DE18	Shovelnose	SW	5	2	26.4	21.6	12.4	1.132892484	23.38872903	25.22724632	-1.83851729	Female
3D6.153448DE19	Shovelnose	SW	4	1	26.6	26.2	13.3	1.113643966	0	26.73590579	-26.73590579	Female
3D6.153448DE19	Shovelnose	FW	1	1	27.4	26.2	13.3	1.113643966	0	26.73590579	-26.73590579	Female
3D6.153448DE1A	Shovelnose	SW	4	1	26.4	16.3	10.9	1.258659072	34.67919806	22.95139362	11.72780444	Male
3D6.153448DE1A	Shovelnose	FW	3	2	27.6	16.3	10.9	1.258659072	34.67919806	22.95139362	11.72780444	Male
3D6.153448DE1B	Shovelnose	SW	1	1	27.0	23.1	12.7	1.127718791	3.474698674	25.20762638	-21.73292771	Female
3D6.153448DE1B	Shovelnose	FW	1	1	27.0	23.1	12.7	1.127718791	3.474698674	25.20762638	-21.73292771	Female
3D6.153448DE1C	Shovelnose	FW	1	1	26.9	19.4	11.8	1.180743893	25.27698335	26.84247756	-1.56549421	Female
3D6.153448DE1C	Shovelnose	SW	4	1	25.8	19.4	11.8	1.180743893	25.27698335	26.84247756	-1.56549421	Female
3D6.153448DE1D	Shovelnose	SW	1	1	26.8	18.3	11.9	1.08595094	37.62102553	25.76961009	11.85141544	Male
3D6.153448DE1D	Shovelnose	FW	5	2	27.0	18.3	11.9	1.08595094	37.62102553	25.76961009	11.85141544	Male
3D6.153448DE1E	Shovelnose	SW	3	2	26.0	18.9	11.8	1.150312349	24.92975947	26.02346852	-1.09370905	Female
3D6.153448DE1E	Shovelnose	FW	2	1	27.5	18.9	11.8	1.150312349	24.92975947	26.02346852	-1.09370905	Female
3D6.153448DE1F	Shovelnose	FW	5	2	27.2	22.2	12.1	1.253132125	24.20562856	26.3523022	-2.14667364	Female
3D6.153448DE1F	Shovelnose	SW	4	1	26.0	22.2	12.1	1.253132125	24.20562856	26.3523022	-2.14667364	Female
3D6.153448DE20	Shovelnose	FW	2	1	26.9	15.7	11.1	1.147970469	35.09338022	23.74649283	11.34688739	Male
3D6.153448DE20	Shovelnose	SW	2	1	27.9	15.7	11.1	1.147970469	35.09338022	23.74649283	11.34688739	Male
3D6.153448DE21	Shovelnose	SW	3	2	27.2	19.1	11.9	1.133424205	34.21083977	23.40667393	10.80416584	Male
3D6.153448DE21	Shovelnose	FW	1	1	26.7	19.1	11.9	1.133424205	34.21083977	23.40667393	10.80416584	Male
3D6.153448DE23	Shovelnose	SW	3	2	26.6	17.9	11.7	1.117623296	37.13664233	24.5074457	12.62919663	Male
3D6.153448DE23	Shovelnose	FW	1	1	26.9	17.9	11.7	1.117623296	37.13664233	24.5074457	12.62919663	Male
3D6.153448DE24	Shovelnose	FW	2	1	27.5	17.1	11.4	1.154201293	24.01754447	26.11105539	-2.09351092	Female
3D6.153448DE24	Shovelnose	SW	1	1	27.4	17.1	11.4	1.154201293	24.01754447	26.11105539	-2.09351092	Female
3D6.153448DE25	Shovelnose	SW	4	1	27.1	22.1	12.4	1.159116847	24.66884407	26.64967199	-1.98082792	Female
3D6.153448DE25	Shovelnose	FW	2	1	27.9	22.1	12.4	1.159116847	24.66884407	26.64967199	-1.98082792	Female
3D6.153448DE26	Shovelnose	FW	2	1	27.2	18.9	12	1.09375	34.16911037	25.19350335	8.97560702	Male
3D6.153448DE26	Shovelnose	SW	2	1	27.7	18.9	12	1.09375	34.16911037	25.19350335	8.97560702	Male
3D6.153448DE28	Shovelnose	FW	5	2	27.0	19.5	12.1	1.100724164	3.74737576	27.0575368	-23.31016104	Female
3D6.153448DE28	Shovelnose	SW	4	1	27.3	19.5	12.1	1.100724164	3.74737576	27.0575368	-23.31016104	Female
3D6.153448DE2A	Shovelnose	SW	1	1	25.8	27.1	12.8	1.292228699	23.21883092	25.20512376	-1.98629284	Female
3D6.153448DE2A	Shovelnose	FW	2	1	26.6	27.1	12.8	1.292228699	23.21883092	25.20512376	-1.98629284	Female
3D6.153448DE2B	Shovelnose	SW	1	1	26.7	21.4	12.3	1.150001585	22.21673992	22.70402184	-0.48728192	Female
3D6.153448DE2B	Shovelnose	FW	5	2	27.1	21.4	12.3	1.150001585	22.21673992	22.70402184	-0.48728192	Female
3D6.153448DE2C	Shovelnose	FW	2	1	26.9	22.2	12.1	1.253132125	1.037888125	25.88821646	-24.85032834	Female
3D6.153448DE2C	Shovelnose	SW	5	2	25.9	22.2	12.1	1.253132125	1.037888125	25.88821646	-24.85032834	Female
3D6.153448DE2D	Shovelnose	FW	3	2	27.0	21.8	12	1.261574074	24.3293489	25.96951775	-1.64016885	Female
3D6.153448DE2D	Shovelnose	SW	2	1	25.8	21.8	12	1.261574074	24.3293489	25.96951775	-1.64016885	Female
3D6.153448DE2F	Shovelnose	SW	3	2	27.4	24.4	12.6	1.219770683	35.41392572	25.38020918	10.03371654	Male
3D6.153448DE2F	Shovelnose	FW	5	2	27.9	24.4	12.6	1.219770683	35.41392572	25.38020918	10.03371654	Male
3D6.153448DE30	Shovelnose	SW	2	1	25.9	19.1	11.8	1.162484967	33.68229716	23.5770726	10.10522456	Male
3D6.153448DE30	Shovelnose	FW	1	1	27.2	19.1	11.8	1.162484967	33.68229716	23.5770726	10.10522456	Male
3D6.153448DE31	Shovelnose	FW	2	1	26.9	16.4	11.3	1.136602266	24.60509046	26.18559131	-1.58050085	Female
3D6.153448DE31	Shovelnose	SW	5	2	26.2	16.4	11.3	1.136602266	24.60509046	26.18559131	-1.58050085	Female
3D6.153448DE32	Shovelnose	FW	4	1	27.2	27.7	13.1	1.232156527	24.8978865	26.08419644	-1.18630994	Female
3D6.153448DE32	Shovelnose	SW	5	2	24.9	27.7	13.1	1.232156527	24.8978865	26.08419644	-1.18630994	Female
3D6.153448DE33	Shovelnose	FW	2	1	27.6	17.4	11	1.307287754	23.52801943	24.244269	-0.71624957	Female
3D6.153448DE33	Shovelnose	SW	1	1	27.6	17.4	11	1.307287754	23.52801943	24.244269	-0.71624957	Female
3D6.153448DE34	Shovelnose	FW	1	1	26.8	17.1	11.5	1.124352757	24.95089032	26.06601423	-1.11512391	Female
3D6.153448DE34	Shovelnose	SW	3	2	25.7	17.1	11.5	1.124352757	24.95089032	26.06601423	-1.11512391	Female
3D6.153448DE36	Shovelnose	FW	1	1	27.2	19.4	11.9	1.15122668	0	26.80493691	-26.80493691	Female
3D6.153448DE36	Shovelnose	SW	3	2	27.2	19.4	11.9	1.15122668	0	26.80493691	-26.80493691	Female
3D6.153448DE37	Shovelnose	FW	4	1	27.1	29	13.6	1.152872481	35.92928485	23.637126	12.29215885	Male
3D6.153448DE37	Shovelnose	SW	3	2	26.8	29	13.6	1.152872481	35.92928485	23.637126	12.29215885	Male
3D6.153448DE38	Shovelnose	SW	2	1	27.0	18	11.6	1.153183812	22.63304238	23.42939118	-0.7963488	Female
3D6.153448DE38	Shovelnose	FW	4	1	27.6	18	11.6	1.153183812	22.63304238	23.42939118	-0.7963488	Female
3D6.153448DE39	Shovelnose	FW	2	1	27.9	17.6	11.4	1.187949869	37.10232167	25.52917151	11.57315016	Male
3D6.153448DE39	Shovelnose	SW	5	2	26.9	17.6	11.4	1.187949869	37.10232167	25.52917151	11.57315016	Male
3D6.153448DE3A	Shovelnose	SW	2	1	26.4	19.8	11.9	1.174963312	34.02987725	24.05906104	9.97081621	Male
3D6.153448DE3A	Shovelnose	FW	2	1	27.2	19.8	11.9	1.174963312	34.02987725	24.05906104	9.97081621	Male
3D6.153448DE3B	Shovelnose	SW	4	1	26.8	23	12.4	1.206320701	24.75599422	26.50447261	-1.74847839	Female
3D6.153448DE3B	Shovelnose	FW	2	1	27.5	23	12.4	1.206320701	24.75599422	26.50447261	-1.74847839	Female
3D6.153448DE3C	Shovelnose	SW	3	2	25.0	17	11.4	1.147451578	25.15515538	26.74418556	-1.58903018	Female
3D6.153448DE3C	Shovelnose	FW	2	1	27.4	17	11.4	1.147451578	25.15515538	26.74418556	-1.58903018	Female
3D6.153448DE3D	Shovelnose	FW	2	1	26.7	16	11.3	1.10888026	24.00885181	26.34374507	-2.33489326	Female
3D6.153448DE3D	Shovelnose	SW	1	1	26.6	16	11.3	1.10888026	24.00885181	26.34374507	-2.33489326	Female
3D6.153448DE3E	Shovelnose	FW	5	2	27.6	19.6	11.9	1.163094996	35.87638216	23.24066506	12.6357171	Male
3D6.153448DE3E	Shovelnose	SW	5	2	27.8	19.6	11.9	1.163094996	35.87638216	23.24066506	12.6357171	Male
3D6.153448DE3F	Shovelnose	SW	3	2	26.5	26.9	13.4	1.117989912	24.3380099	25.38338344	-1.04537354	Female
3D6.153448DE3F	Shovelnose	FW	4	1	27.1	26.9	13.4	1.117989912	24.3380099	25.38338344	-1.04537354	Female
3D6.153448DE40	Shovelnose	FW	1	1	27.0	26.5	12.9	1.234459207	22.29900867	23.01601517	-0.7170065	Female
3D6.153448DE40	Shovelnose	SW	5	2	27.0	26.5	12.9	1.234459207	22.29900867	23.01601517	-0.7170065	Female
3D6.153448DE41	Shovelnose	FW	3	2	27.1	16	11.1	1.16990621	25.25232159	26.86484385	-1.61252226	Female
3D6.153448DE41	Shovelnose	SW	3	2	26.0	16	11.1	1.16990621	25.25232159	26.86484385	-1.61252226	Female
3D6.153448DE42	Shovelnose	FW	5	2	27.5	28.6	13.8	1.088250246	24.43975857	26.36401607	-1.9242575	Female
3D6.153448DE42	Shovelnose	SW	1	1	27.4	28.6	13.8	1.088250246	24.43975857	26.36401607	-1.9242575	Female
3D6.153448DE43	Shovelnose	SW	4	1	27.4	22	12.2	1.211555152	23.38873816	25.12489798	-1.73615982	Female
3D6.153448DE43	Shovelnose	FW	4	1	27.8	22	12.2	1.211555152	23.38873816	25.12489798	-1.73615982	Female
3D6.153448DE44	Shovelnose	FW	2	1	27.2	20.5	12.2	1.128949119	31.96134559	26.47672665	5.48461894	Male
3D6.153448DE44	Shovelnose	SW	1	1	27.6	20.5	12.2	1.128949119	31.96134559	26.47672665	5.48461894	Male
3D6.153448DE45	Shovelnose	FW	5	2	27.6	27.7	13.2	1.204364582	0	24.8517618	-24.8517618	Female
3D6.153448DE45	Shovelnose	SW	4	1	26.9	27.7	13.2	1.204364582	0	24.8517618	-24.8517618	Female
3D6.153448DE46	Shovelnose	FW	4	1	26.6	35	14.3	1.196905691	26.24664133	28.06900738	-1.82236605	Female
3D6.153448DE46	Shovelnose	SW	1	1	25.8	35	14.3	1.196905691	26.24664133	28.06900738	-1.82236605	Female
3D6.153448DE47	Shovelnose	SW	5	2	27.5	21.4	12.4	1.122402739	24.82037084	25.91133443	-1.09096359	Female
3D6.153448DE47	Shovelnose	FW	2	1	27.2	21.4	12.4	1.122402739	24.82037084	25.91133443	-1.09096359	Female
3D6.153448DE48	Shovelnose	SW	5	2	27.2	19.1	11.6	1.223656156	34.96805041	22.46516843	12.50288198	Male
3D6.153448DE48	Shovelnose	FW	2	1	27.7	19.1	11.6	1.223656156	34.96805041	22.46516843	12.50288198	Male
3D6.153448DE49	Shovelnose	SW	5	2	26.9	30.2	13.6	1.200577549	24.32777147	25.57997738	-1.25220591	Female
3D6.153448DE49	Shovelnose	FW	5	2	27.4	30.2	13.6	1.200577549	24.32777147	25.57997738	-1.25220591	Female
3D6.153448DE4A	Shovelnose	FW	5	2	27.2	22.7	12.1	1.281355821	33.97747789	22.84465503	11.13282286	Male
3D6.153448DE4A	Shovelnose	SW	3	2	27.3	22.7	12.1	1.281355821	33.97747789	22.84465503	11.13282286	Male
3D6.153448DE4B	Shovelnose	FW	4	1	26.5	19	11.8	1.156398658	34.85452028	25.81614219	9.03837809	Male
3D6.153448DE4B	Shovelnose	SW	5	2	26.7	19	11.8	1.156398658	34.85452028	25.81614219	9.03837809	Male
3D6.153448DE4D	Shovelnose	SW	2	1	27.3	28	12.9	1.304334256	22.85959233	23.53390763	-0.6743153	Female
3D6.153448DE4D	Shovelnose	FW	4	1	27.6	28	12.9	1.304334256	22.85959233	23.53390763	-0.6743153	Female
3D6.153448DE4E	Shovelnose	FW	1	1	26.9	22.5	12.7	1.098427394	24.34287967	25.49983845	-1.15695878	Female
3D6.153448DE4E	Shovelnose	SW	1	1	26.7	22.5	12.7	1.098427394	24.34287967	25.49983845	-1.15695878	Female
3D6.153448DE4F	Shovelnose	FW	2	1	26.6	21.1	12.2	1.161991532	34.28096752	23.24836431	11.03260321	Male
3D6.153448DE4F	Shovelnose	SW	1	1	26.6	21.1	12.2	1.161991532	34.28096752	23.24836431	11.03260321	Male
3D6.153448DE50	Ashlu	SW	1	1	26.9	16.4	11.4	1.106953287	24.58335284	25.67922484	-1.095872	Female
3D6.153448DE51	Ashlu	SW	2	2	27.8	14.3	11.2	1.017845754	35.53725209	25.71509953	9.82215256	Male
3D6.153448DE51	Ashlu	FW	4	2	27.6	14.3	11.2	1.017845754	35.53725209	25.71509953	9.82215256	Male
3D6.153448DE52	Shovelnose	SW	4	1	26.8	22.8	12.9	1.062100751	23.58422032	24.22867881	-0.64445849	Female
3D6.153448DE52	Shovelnose	FW	4	1	27.2	22.8	12.9	1.062100751	23.58422032	24.22867881	-0.64445849	Female
3D6.153448DE53	Ashlu	FW	5	2	27.6	12.7	10.7	1.036698304	36.30767149	25.99797927	10.30969222	Male
3D6.153448DE53	Ashlu	SW	2	2	27.4	12.7	10.7	1.036698304	36.30767149	25.99797927	10.30969222	Male
3D6.153448DE54	Ashlu	FW	2	1	27.1	19.1	12.1	1.078145206	25.12930189	26.23111662	-1.10181473	Female
3D6.153448DE54	Ashlu	SW	3	1	26.1	19.1	12.1	1.078145206	25.12930189	26.23111662	-1.10181473	Female
3D6.153448DE55	Ashlu	SW	3	1	28.1	16.1	11.4	1.086704141	0	25.06447802	-25.06447802	Female
3D6.153448DE55	Ashlu	FW	1	1	27.3	16.1	11.4	1.086704141	0	25.06447802	-25.06447802	Female
3D6.153448DE56	Ashlu	FW	2	1	26.7	17.8	11.5	1.170378894	25.30578265	26.29597104	-0.99018839	Female
3D6.153448DE56	Ashlu	SW	2	2	26.6	17.8	11.5	1.170378894	25.30578265	26.29597104	-0.99018839	Female
3D6.153448DE57	Ashlu	SW	2	2	27.1	19.9	12.5	1.01888	24.29719688	25.42993617	-1.13273929	Female
3D6.153448DE57	Ashlu	FW	1	1	27.5	19.9	12.5	1.01888	24.29719688	25.42993617	-1.13273929	Female
3D6.153448DE58	Ashlu	SW	5	1	27.4	21.1	12.4	1.106668121	25.17469027	26.2424466	-1.06775633	Female
3D6.153448DE58	Ashlu	FW	2	1	27.2	21.1	12.4	1.106668121	25.17469027	26.2424466	-1.06775633	Female
3D6.153448DE59	Ashlu	SW	3	1	27.0	19.5	12.2	1.07387843	37.56612074	26.66960878	10.89651196	Male
3D6.153448DE59	Ashlu	FW	4	2	27.2	19.5	12.2	1.07387843	37.56612074	26.66960878	10.89651196	Male
3D6.153448DE5A	Shovelnose	SW	4	1	27.4	22.3	12.4	1.169606593	24.51417143	25.32117062	-0.80699919	Female
3D6.153448DE5A	Shovelnose	FW	2	1	27.1	22.3	12.4	1.169606593	24.51417143	25.32117062	-0.80699919	Female
3D6.153448DE5B	Ashlu	FW	2	1	27.5	16.7	11.5	1.098052108	24.44893917	25.47848845	-1.02954928	Female
3D6.153448DE5B	Ashlu	SW	1	1	26.6	16.7	11.5	1.098052108	24.44893917	25.47848845	-1.02954928	Female
3D6.153448DE5C	Ashlu	FW	1	1	27.2	15.7	11.4	1.05970528	37.12309248	25.69386487	11.42922761	Male
3D6.153448DE5C	Ashlu	SW	5	1	26.8	15.7	11.4	1.05970528	37.12309248	25.69386487	11.42922761	Male
3D6.153448DE5D	Shovelnose	FW	1	1	27.3	15.8	11.4	1.066454996	35.22820721	24.65554326	10.57266395	Male
3D6.153448DE5D	Shovelnose	SW	3	2	25.9	15.8	11.4	1.066454996	35.22820721	24.65554326	10.57266395	Male
3D6.153448DE5E	Shovelnose	FW	3	2	26.1	19.2	11.5	1.262431166	36.43976127	24.70157872	11.73818255	Male
3D6.153448DE5E	Shovelnose	SW	1	1	25.8	19.2	11.5	1.262431166	36.43976127	24.70157872	11.73818255	Male
3D6.153448DE5F	Ashlu	SW	2	2	27.4	21.3	12.4	1.117157866	24.64534646	25.56215831	-0.91681185	Female
3D6.153448DE5F	Ashlu	FW	2	1	27.3	21.3	12.4	1.117157866	24.64534646	25.56215831	-0.91681185	Female
3D6.153448DE60	Ashlu	FW	3	1	27.7	20.5	12.5	1.0496	25.67482916	26.76913569	-1.09430653	Female
3D6.153448DE60	Ashlu	SW	3	1	26.6	20.5	12.5	1.0496	25.67482916	26.76913569	-1.09430653	Female
3D6.153448DE61	Ashlu	FW	4	2	27.4	24.5	12.9	1.141292474	0	NA	NA	NA
3D6.153448DE61	Ashlu	SW	5	1	27.7	24.5	12.9	1.141292474	0	NA	NA	NA
3D6.153448DE62	Ashlu	SW	3	1	27.2	17.7	11.8	1.077276645	24.42688403	25.38012712	-0.95324309	Female
3D6.153448DE62	Ashlu	FW	5	2	26.6	17.7	11.8	1.077276645	24.42688403	25.38012712	-0.95324309	Female
3D6.153448DE63	Ashlu	SW	2	2	26.5	16.2	11.4	1.093453856	0	26.39242026	-26.39242026	Female
3D6.153448DE63	Ashlu	FW	3	1	27.4	16.2	11.4	1.093453856	0	26.39242026	-26.39242026	Female
3D6.153448DE64	Ashlu	FW	3	1	27.4	15.4	11.1	1.126034727	26.65398622	27.01940875	-0.36542253	Female
3D6.153448DE64	Ashlu	SW	4	2	26.8	15.4	11.1	1.126034727	26.65398622	27.01940875	-0.36542253	Female
3D6.153448DE65	Ashlu	SW	1	1	26.6	15.7	11.5	1.032300485	24.34817251	25.27412174	-0.92594923	Female
3D6.153448DE65	Ashlu	FW	3	1	26.9	15.7	11.5	1.032300485	24.34817251	25.27412174	-0.92594923	Female
3D6.153448DE66	Shovelnose	FW	5	2	27.4	21.2	12.2	1.167498601	22.81606349	23.8593294	-1.04326591	Female
3D6.153448DE66	Shovelnose	SW	2	1	26.8	21.2	12.2	1.167498601	22.81606349	23.8593294	-1.04326591	Female
3D6.153448DE67	Ashlu	FW	5	2	27.5	13.9	11.1	1.01635602	36.98739911	25.31748296	11.66991615	Male
3D6.153448DE67	Ashlu	SW	3	1	26.6	13.9	11.1	1.01635602	36.98739911	25.31748296	11.66991615	Male
3D6.153448DE68	Shovelnose	FW	4	1	27.6	39.6	15	1.173333333	21.40576255	22.73538372	-1.32962117	Female
3D6.153448DE68	Shovelnose	SW	4	1	27.4	39.6	15	1.173333333	21.40576255	22.73538372	-1.32962117	Female
3D6.153448DE69	Shovelnose	FW	1	1	28.1	20.7	12.1	1.168461035	24.56966729	25.70861407	-1.13894678	Female
3D6.153448DE69	Shovelnose	SW	1	1	27.8	20.7	12.1	1.168461035	24.56966729	25.70861407	-1.13894678	Female
3D6.153448DE6A	Shovelnose	FW	3	2	27.0	18.8	11.7	1.173816646	23.21870632	23.82857251	-0.60986619	Female
3D6.153448DE6A	Shovelnose	SW	5	2	26.1	18.8	11.7	1.173816646	23.21870632	23.82857251	-0.60986619	Female
3D6.153448DE6B	Ashlu	FW	3	1	27.6	16	11.5	1.052025972	24.13955359	25.21069505	-1.07114146	Female
3D6.153448DE6B	Ashlu	SW	4	2	27.1	16	11.5	1.052025972	24.13955359	25.21069505	-1.07114146	Female
3D6.153448DE6C	Shovelnose	SW	5	2	27.8	18.6	11.7	1.161329235	0	24.88275325	-24.88275325	Female
3D6.153448DE6C	Shovelnose	FW	2	1	27.9	18.6	11.7	1.161329235	0	24.88275325	-24.88275325	Female
3D6.153448DE6D	Shovelnose	FW	2	1	26.9	17.8	11.5	1.170378894	33.34247325	23.68771447	9.65475878	Male
3D6.153448DE6D	Shovelnose	SW	1	1	25.4	17.8	11.5	1.170378894	33.34247325	23.68771447	9.65475878	Male
3D6.153448DE6E	Ashlu	SW	5	1	26.2	21	12.4	1.101423249	0	24.73901722	-24.73901722	Female
3D6.153448DE6E	Ashlu	FW	5	2	27.3	21	12.4	1.101423249	0	24.73901722	-24.73901722	Female
3D6.153448DE6F	Ashlu	FW	4	2	27.2	16.8	11.9	0.996938568	24.96091174	26.03771176	-1.07680002	Female
3D6.153448DE6F	Ashlu	SW	3	1	26.7	16.8	11.9	0.996938568	24.96091174	26.03771176	-1.07680002	Female
3D6.153448DE70	Ashlu	FW	5	2	27.5	12.5	10.6	1.049524104	15.62530704	25.70117523	-10.07586819	Female
3D6.153448DE70	Ashlu	SW	3	1	27.1	12.5	10.6	1.049524104	15.62530704	25.70117523	-10.07586819	Female
3D6.153448DE71	Shovelnose	SW	2	1	25.6	13.7	10.5	1.18345751	25.51580608	25.85651533	-0.34070925	Female
3D6.153448DE71	Shovelnose	FW	2	1	27.5	13.7	10.5	1.18345751	25.51580608	25.85651533	-0.34070925	Female
3D6.153448DE72	Shovelnose	SW	1	1	26.2	17.2	11.5	1.13092792	35.83290345	24.02317159	11.80973186	Male
3D6.153448DE72	Shovelnose	FW	2	1	27.4	17.2	11.5	1.13092792	35.83290345	24.02317159	11.80973186	Male
3D6.153448DE73	Ashlu	SW	4	2	27.3	10.7	10.2	1.008284898	26.1557987	26.28465317	-0.12885447	Female
3D6.153448DE73	Ashlu	FW	3	1	27.2	10.7	10.2	1.008284898	26.1557987	26.28465317	-0.12885447	Female
3D6.153448DE74	Shovelnose	SW	3	2	26.6	25.6	13.2	1.113058964	24.07906342	24.94649467	-0.86743125	Female
3D6.153448DE74	Shovelnose	FW	2	1	27.8	25.6	13.2	1.113058964	24.07906342	24.94649467	-0.86743125	Female
3D6.153448DE76	Ashlu	SW	4	2	26.6	15.7	11.6	1.005832547	26.61738143	27.67974285	-1.06236142	Female
3D6.153448DE76	Ashlu	FW	4	2	27.2	15.7	11.6	1.005832547	26.61738143	27.67974285	-1.06236142	Female
3D6.153448DE77	Ashlu	SW	4	2	26.5	20.7	12.1	1.168461035	24.26046134	25.28266642	-1.02220508	Female
3D6.153448DE77	Ashlu	FW	3	1	27.4	20.7	12.1	1.168461035	24.26046134	25.28266642	-1.02220508	Female
3D6.153448DE78	Ashlu	SW	1	1	26.4	14	11.2	0.996492347	25.35063587	26.38045129	-1.02981542	Female
3D6.153448DE78	Ashlu	FW	1	1	27.2	14	11.2	0.996492347	25.35063587	26.38045129	-1.02981542	Female
3D6.153448DE79	Shovelnose	FW	2	1	27.5	18.6	11.5	1.222980192	35.74007619	24.47508391	11.26499228	Male
3D6.153448DE79	Shovelnose	SW	1	1	25.9	18.6	11.5	1.222980192	35.74007619	24.47508391	11.26499228	Male
3D6.153448DE7A	Ashlu	FW	3	1	27.3	17.8	11.6	1.140370659	37.2299926	27.096325	10.1336676	Male
3D6.153448DE7A	Ashlu	SW	5	1	26.4	17.8	11.6	1.140370659	37.2299926	27.096325	10.1336676	Male
3D6.153448DE7B	Ashlu	FW	4	2	27.5	15.1	11.5	0.992849511	25.67006103	26.63499638	-0.96493535	Female
3D6.153448DE7B	Ashlu	SW	1	1	27.0	15.1	11.5	0.992849511	25.67006103	26.63499638	-0.96493535	Female
3D6.153448DE7C	Shovelnose	SW	1	1	27.3	25.1	13.1	1.116502846	35.10783782	23.64352822	11.4643096	Male
3D6.153448DE7C	Shovelnose	FW	1	1	27.3	25.1	13.1	1.116502846	35.10783782	23.64352822	11.4643096	Male
3D6.153448DE7D	Ashlu	SW	2	2	27.0	14.8	11.3	1.02571424	24.62876848	25.72740312	-1.09863464	Female
3D6.153448DE7D	Ashlu	FW	4	2	27.1	14.8	11.3	1.02571424	24.62876848	25.72740312	-1.09863464	Female
3D6.153448DE7E	Shovelnose	FW	5	2	27.9	25.7	12.9	1.197192514	23.24340411	24.30150916	-1.05810505	Female
3D6.153448DE7E	Shovelnose	SW	2	1	27.2	25.7	12.9	1.197192514	23.24340411	24.30150916	-1.05810505	Female
3D6.153448DE7F	Ashlu	SW	2	2	26.6	21.8	12.4	1.14338223	26.48931491	26.84235291	-0.353038	Female
3D6.153448DE7F	Ashlu	FW	2	1	27.2	21.8	12.4	1.14338223	26.48931491	26.84235291	-0.353038	Female
3D6.153448DE80	Shovelnose	FW	3	2	27.1	27.8	13.5	1.129909059	34.55647694	25.44904935	9.10742759	Male
3D6.153448DE80	Shovelnose	SW	4	1	26.4	27.8	13.5	1.129909059	34.55647694	25.44904935	9.10742759	Male
3D6.153448DE81	Shovelnose	FW	4	1	27.0	26.2	12.9	1.220484197	23.17023598	24.5215651	-1.35132912	Female
3D6.153448DE81	Shovelnose	SW	1	1	26.5	26.2	12.9	1.220484197	23.17023598	24.5215651	-1.35132912	Female
3D6.153448DE82	Ashlu	SW	1	1	26.5	18.4	12.2	1.013300673	0	25.79461454	-25.79461454	Female
3D6.153448DE82	Ashlu	FW	3	1	27.2	18.4	12.2	1.013300673	0	25.79461454	-25.79461454	Female
3D6.153448DE83	Ashlu	SW	1	1	27.2	11	10.2	1.036554568	35.40254006	25.23467659	10.16786347	Male
3D6.153448DE83	Ashlu	FW	5	2	27.0	11	10.2	1.036554568	35.40254006	25.23467659	10.16786347	Male
3D6.153448DE84	Shovelnose	FW	2	1	27.4	23.7	12.8	1.130104065	23.15962812	24.27295539	-1.11332727	Female
3D6.153448DE84	Shovelnose	SW	5	2	25.9	23.7	12.8	1.130104065	23.15962812	24.27295539	-1.11332727	Female
3D6.153448DE85	Ashlu	FW	1	1	27.6	14.3	11.2	1.017845754	0	26.57764736	-26.57764736	Female
3D6.153448DE85	Ashlu	SW	2	2	27.1	14.3	11.2	1.017845754	0	26.57764736	-26.57764736	Female
3D6.153448DE86	Ashlu	SW	4	2	26.6	14.6	11.4	0.985458414	25.14547297	26.1353142	-0.98984123	Female
3D6.153448DE86	Ashlu	FW	2	1	27.0	14.6	11.4	0.985458414	25.14547297	26.1353142	-0.98984123	Female
3D6.153448DE87	Shovelnose	FW	3	2	27.4	28.8	13.7	1.120032917	0	23.64968872	-23.64968872	Female
3D6.153448DE88	Shovelnose	FW	1	1	27.4	19	11.5	1.249280842	23.70048114	24.67794517	-0.97746403	Female
3D6.153448DE88	Shovelnose	SW	4	1	26.9	19	11.5	1.249280842	23.70048114	24.67794517	-0.97746403	Female
3D6.153448DE89	Shovelnose	FW	3	2	27.4	26.1	12.9	1.21582586	22.41363308	23.80560267	-1.39196959	Female
3D6.153448DE89	Shovelnose	SW	3	2	26.3	26.1	12.9	1.21582586	22.41363308	23.80560267	-1.39196959	Female
3D6.153448DE8A	Shovelnose	FW	5	2	27.5	18.8	11.8	1.144226041	24.78739931	25.2269986	-0.43959929	Female
3D6.153448DE8A	Shovelnose	SW	3	2	26.4	18.8	11.8	1.144226041	24.78739931	25.2269986	-0.43959929	Female
3D6.153448DE8B	Shovelnose	SW	3	2	26.9	32.7	14	1.191690962	22.78385434	23.53236652	-0.74851218	Female
3D6.153448DE8B	Shovelnose	FW	5	2	27.6	32.7	14	1.191690962	22.78385434	23.53236652	-0.74851218	Female
3D6.153448DE8C	Shovelnose	SW	2	1	27.5	24	12.5	1.2288	33.34631812	23.5184855	9.82783262	Male
3D6.153448DE8C	Shovelnose	FW	2	1	27.7	24	12.5	1.2288	33.34631812	23.5184855	9.82783262	Male
3D6.153448DE8D	Shovelnose	FW	4	1	27.7	28.8	13.3	1.224158253	22.20079993	23.32886996	-1.12807003	Female
3D6.153448DE8D	Shovelnose	SW	1	1	26.0	28.8	13.3	1.224158253	22.20079993	23.32886996	-1.12807003	Female
3D6.153448DE8E	Shovelnose	FW	4	1	27.1	28.2	13.3	1.198654956	22.261025	23.7529221	-1.4918971	Female
3D6.153448DE8E	Shovelnose	SW	4	1	27.6	28.2	13.3	1.198654956	22.261025	23.7529221	-1.4918971	Female
3D6.153448DE8F	Shovelnose	FW	4	1	27.0	23	12.9	1.071417425	21.40697964	23.00898316	-1.60200352	Female
3D6.153448DE8F	Shovelnose	SW	5	2	26.7	23	12.9	1.071417425	21.40697964	23.00898316	-1.60200352	Female
3D6.153448DE90	Shovelnose	SW	4	1	26.0	12.3	10.1	1.193825882	24.36306413	24.64441884	-0.28135471	Female
3D6.153448DE90	Shovelnose	FW	1	1	27.0	12.3	10.1	1.193825882	24.36306413	24.64441884	-0.28135471	Female
3D6.153448DE91	Shovelnose	FW	2	1	26.2	26.7	13	1.215293582	33.07560772	23.66608722	9.4095205	Male
3D6.153448DE91	Shovelnose	SW	3	2	25.8	26.7	13	1.215293582	33.07560772	23.66608722	9.4095205	Male
3D6.153448DE92	Shovelnose	FW	3	2	27.0	24.8	12.8	1.182556152	33.55646117	23.57304729	9.98341388	Male
3D6.153448DE92	Shovelnose	SW	5	2	27.1	24.8	12.8	1.182556152	33.55646117	23.57304729	9.98341388	Male
3D6.153448DE93	Ashlu	SW	3	1	26.3	13.1	10.6	1.099901261	25.46782743	25.75674686	-0.28891943	Female
3D6.153448DE93	Ashlu	FW	5	2	27.4	13.1	10.6	1.099901261	25.46782743	25.75674686	-0.28891943	Female
3D6.153448DE94	Shovelnose	SW	4	1	27.2	36.2	14.9	1.094333679	35.71745747	23.73427623	11.98318124	Male
3D6.153448DE94	Shovelnose	FW	1	1	27.4	36.2	14.9	1.094333679	35.71745747	23.73427623	11.98318124	Male
3D6.153448DE95	Ashlu	SW	5	1	26.2	21.3	12.4	1.117157866	24.17213177	25.210388	-1.03825623	Female
3D6.153448DE95	Ashlu	FW	4	2	26.6	21.3	12.4	1.117157866	24.17213177	25.210388	-1.03825623	Female
3D6.153448DE96	Shovelnose	FW	5	2	27.1	21.5	12.5	1.1008	37.55565675	25.01315573	12.54250102	Male
3D6.153448DE96	Shovelnose	SW	1	1	27.2	21.5	12.5	1.1008	37.55565675	25.01315573	12.54250102	Male
3D6.153448DE97	Shovelnose	SW	1	1	26.1	25	13.1	1.112054628	23.71020858	24.45496561	-0.74475703	Female
3D6.153448DE97	Shovelnose	FW	2	1	27.1	25	13.1	1.112054628	23.71020858	24.45496561	-0.74475703	Female
3D6.153448DE98	Shovelnose	SW	4	1	27.8	26.8	13.1	1.192122561	33.38051968	24.60752209	8.77299759	Male
3D6.153448DE98	Shovelnose	FW	5	2	27.3	26.8	13.1	1.192122561	33.38051968	24.60752209	8.77299759	Male
3D6.153448DE99	Shovelnose	SW	5	2	25.9	48	15.8	1.21694227	33.89399384	23.54289165	10.35110219	Male
3D6.153448DE99	Shovelnose	FW	5	2	27.2	48	15.8	1.21694227	33.89399384	23.54289165	10.35110219	Male
3D6.153448DE9A	Shovelnose	SW	4	1	26.4	22.9	11.8	1.393764698	33.21120373	25.17760438	8.03359935	Male
3D6.153448DE9B	Shovelnose	FW	2	1	27.2	15.2	11	1.141998497	37.44958675	24.27818755	13.1713992	Male
3D6.153448DE9B	Shovelnose	SW	2	1	26.0	15.2	11	1.141998497	37.44958675	24.27818755	13.1713992	Male
3D6.153448DE9C	Shovelnose	FW	3	2	27.3	29.3	13.3	1.245411001	38.1722485	24.00188894	14.17035956	Male
3D6.153448DE9C	Shovelnose	SW	5	2	26.7	29.3	13.3	1.245411001	38.1722485	24.00188894	14.17035956	Male
3D6.153448DE9D	Shovelnose	SW	4	1	26.7	26.6	13.2	1.15653783	23.19936417	23.57729996	-0.37793579	Female
3D6.153448DE9D	Shovelnose	FW	4	1	27.2	26.6	13.2	1.15653783	23.19936417	23.57729996	-0.37793579	Female
3D6.153448DE9E	Ashlu	FW	2	1	27.4	19.2	12.2	1.057357224	23.89598889	25.01034169	-1.1143528	Female
3D6.153448DE9E	Ashlu	SW	3	1	26.3	19.2	12.2	1.057357224	23.89598889	25.01034169	-1.1143528	Female
3D6.153448DE9F	Shovelnose	FW	4	1	26.7	20.4	12.1	1.151526817	23.26638466	23.79396261	-0.52757795	Female
3D6.153448DE9F	Shovelnose	SW	5	2	27.3	20.4	12.1	1.151526817	23.26638466	23.79396261	-0.52757795	Female
3D6.153448DEA0	Ashlu	SW	4	2	27.7	19	12	1.099537037	35.8250331	25.15653412	10.66849898	Male
3D6.153448DEA0	Ashlu	FW	1	1	27.4	19	12	1.099537037	35.8250331	25.15653412	10.66849898	Male
3D6.153448DEA1	Ashlu	FW	4	2	27.2	17	11.7	1.061429946	26.1596865	27.10264479	-0.94295829	Female
3D6.153448DEA2	Ashlu	FW	4	2	27.9	16.1	11.8	0.979895705	35.83325922	27.20607207	8.62718715	Male
3D6.153448DEA2	Ashlu	SW	4	2	27.9	16.1	11.8	0.979895705	35.83325922	27.20607207	8.62718715	Male
3D6.153448DEA3	Shovelnose	FW	2	1	28.0	17.7	11.6	1.133964082	35.15491762	25.09532619	10.05959143	Male
3D6.153448DEA3	Shovelnose	SW	1	1	26.9	17.7	11.6	1.133964082	35.15491762	25.09532619	10.05959143	Male
3D6.153448DEA4	Ashlu	FW	3	1	27.5	21.7	12.6	1.084796058	23.85543015	24.91592895	-1.0604988	Female
3D6.153448DEA4	Ashlu	SW	5	1	27.0	21.7	12.6	1.084796058	23.85543015	24.91592895	-1.0604988	Female
3D6.153448DEA5	Shovelnose	SW	1	1	27.7	24.2	12.8	1.153945923	34.1423627	24.77686796	9.36549474	Male
3D6.153448DEA5	Shovelnose	FW	3	2	27.5	24.2	12.8	1.153945923	34.1423627	24.77686796	9.36549474	Male
3D6.153448DEA6	Shovelnose	FW	3	2	27.7	21.5	12.1	1.21361895	23.12559582	23.97722381	-0.85162799	Female
3D6.153448DEA6	Shovelnose	SW	4	1	26.6	21.5	12.1	1.21361895	23.12559582	23.97722381	-0.85162799	Female
3D6.153448DEA7	Shovelnose	SW	3	2	26.6	21.5	12.3	1.155375424	34.22761285	24.19699501	10.03061784	Male
3D6.153448DEA7	Shovelnose	FW	5	2	27.5	21.5	12.3	1.155375424	34.22761285	24.19699501	10.03061784	Male
3D6.153448DEA8	Shovelnose	FW	5	2	27.3	12.8	10.6	1.074712682	36.39484896	25.11219829	11.28265067	Male
3D6.153448DEA8	Shovelnose	SW	1	1	26.2	12.8	10.6	1.074712682	36.39484896	25.11219829	11.28265067	Male
3D6.153448DEA9	Shovelnose	FW	3	2	27.0	19.2	11.7	1.198791468	22.23923803	23.63782488	-1.39858685	Female
3D6.153448DEA9	Shovelnose	SW	3	2	25.2	19.2	11.7	1.198791468	22.23923803	23.63782488	-1.39858685	Female
3D6.153448DEAA	Shovelnose	SW	4	1	27.0	14.7	11	1.104432757	35.69733667	23.9106399	11.78669677	Male
3D6.153448DEAA	Shovelnose	FW	5	2	27.6	14.7	11	1.104432757	35.69733667	23.9106399	11.78669677	Male
3D6.153448DEAB	Shovelnose	SW	1	1	26.4	22.7	12.6	1.13478666	22.9044134	23.85935836	-0.95494496	Female
3D6.153448DEAB	Shovelnose	FW	5	2	27.5	22.7	12.6	1.13478666	22.9044134	23.85935836	-0.95494496	Female
3D6.153448DEAC	Ashlu	SW	1	1	27.1	16.8	11.8	1.022499866	37.00312942	26.27459644	10.72853298	Male
3D6.153448DEAC	Ashlu	FW	1	1	27.6	16.8	11.8	1.022499866	37.00312942	26.27459644	10.72853298	Male
3D6.153448DEAD	Shovelnose	SW	2	1	26.7	20.1	12.1	1.134592599	23.40906728	24.13944462	-0.73037734	Female
3D6.153448DEAD	Shovelnose	FW	1	1	26.7	20.1	12.1	1.134592599	23.40906728	24.13944462	-0.73037734	Female
3D6.153448DEAE	Ashlu	FW	1	1	27.4	14.5	11.1	1.060227503	24.81696232	25.94940404	-1.13244172	Female
3D6.153448DEAE	Ashlu	SW	3	1	27.9	14.5	11.1	1.060227503	24.81696232	25.94940404	-1.13244172	Female
3D6.153448DEAF	Shovelnose	FW	1	1	27.6	17.1	11.6	1.095524622	34.32149347	23.59026023	10.73123324	Male
3D6.153448DEAF	Shovelnose	SW	4	1	27.0	17.1	11.6	1.095524622	34.32149347	23.59026023	10.73123324	Male
3D6.153448DEB0	Shovelnose	FW	1	1	28.0	28.5	13.4	1.184487454	22.49351949	23.19962471	-0.70610522	Female
3D6.153448DEB0	Shovelnose	SW	3	2	26.4	28.5	13.4	1.184487454	22.49351949	23.19962471	-0.70610522	Female
3D6.153448DEB1	Ashlu	FW	4	2	26.8	22.1	12.7	1.078899796	25.61098528	25.89408488	-0.2830996	Female
3D6.153448DEB1	Ashlu	SW	5	1	26.5	22.1	12.7	1.078899796	25.61098528	25.89408488	-0.2830996	Female
3D6.153448DEB2	Shovelnose	SW	1	1	26.9	14.5	10.9	1.119666046	37.20051938	23.45669734	13.74382204	Male
3D6.153448DEB2	Shovelnose	FW	2	1	26.9	14.5	10.9	1.119666046	37.20051938	23.45669734	13.74382204	Male
3D6.153448DEB3	Shovelnose	SW	5	2	26.0	22.8	12.5	1.16736	25.06584761	25.40855428	-0.34270667	Female
3D6.153448DEB3	Shovelnose	FW	4	1	27.0	22.8	12.5	1.16736	25.06584761	25.40855428	-0.34270667	Female
3D6.153448DF7C	Ashlu	SW	3	1	26.9	14.4	11.1	1.052915589	22.57338503	24.27540508	-1.70202005	Female
3D6.153448DF7C	Ashlu	FW	1	1	26.8	14.4	11.1	1.052915589	22.57338503	24.27540508	-1.70202005	Female
3D6.153448DF7D	Ashlu	FW	4	2	27.1	19.5	12.3	1.047898641	36.81318211	26.20948415	10.60369796	Male
3D6.153448DF7D	Ashlu	SW	1	1	27.0	19.5	12.3	1.047898641	36.81318211	26.20948415	10.60369796	Male
3D6.153448DF99	Ashlu	SW	3	1	26.4	14.5	11.3	1.004922735	38.91005515	24.69664562	14.21340953	Male
3D6.153448DF9A	Ashlu	FW	2	1	27.8	19.1	12	1.105324074	35.67041536	24.57215747	11.09825789	Male
3D6.153448DF9A	Ashlu	SW	3	1	27.1	19.1	12	1.105324074	35.67041536	24.57215747	11.09825789	Male
3D6.153448DF9C	Ashlu	FW	3	1	27.7	15.1	11.3	1.046505745	37.31785236	25.9077889	11.41006346	Male
3D6.153448DF9C	Ashlu	SW	4	2	26.8	15.1	11.3	1.046505745	37.31785236	25.9077889	11.41006346	Male
3D6.153448DF9D	Ashlu	FW	1	1	27.3	12.9	10.8	1.024043591	23.80868348	25.288784	-1.48010052	Female
3D6.153448DF9D	Ashlu	SW	4	2	26.7	12.9	10.8	1.024043591	23.80868348	25.288784	-1.48010052	Female
3D6.153448DF9E	Ashlu	SW	2	2	27.7	16.6	11.7	1.036455124	33.50158273	24.87660072	8.62498201	Male
3D6.153448DF9E	Ashlu	FW	5	2	27.0	16.6	11.7	1.036455124	33.50158273	24.87660072	8.62498201	Male
3D6.153448DF9F	Ashlu	FW	4	2	27.2	20.6	12.3	1.107010872	23.86887848	25.28275859	-1.41388011	Female
3D6.153448DF9F	Ashlu	SW	5	1	26.7	20.6	12.3	1.107010872	23.86887848	25.28275859	-1.41388011	Female
3D6.153448DFA1	Ashlu	FW	2	1	27.0	24.4	12.9	1.136634138	35.56927141	25.95065507	9.61861634	Male
3D6.153448DFA1	Ashlu	SW	5	1	26.7	24.4	12.9	1.136634138	35.56927141	25.95065507	9.61861634	Male
3D6.153448DFA4	Ashlu	FW	3	1	27.5	15.4	11.5	1.012574998	24.52309823	25.13761971	-0.61452148	Female
3D6.153448DFAD	Ashlu	FW	5	2	27.4	17.3	11.4	1.167700723	35.55795188	23.56280334	11.99514854	Male
3D6.153448DFAD	Ashlu	SW	4	2	26.8	17.3	11.4	1.167700723	35.55795188	23.56280334	11.99514854	Male
3D6.153448DFAF	Ashlu	SW	1	1	27.5	14.1	11	1.059353869	31.60098646	24.2472074	7.35377906	Male
3D6.153448DFAF	Ashlu	FW	1	1	27.3	14.1	11	1.059353869	31.60098646	24.2472074	7.35377906	Male
3D6.153448DFB4	Ashlu	SW	2	2	27.1	18.7	11.9	1.109687573	25.69146273	25.47913764	0.21232509	Male
3D6.153448DFB4	Ashlu	FW	5	2	27.3	18.7	11.9	1.109687573	25.69146273	25.47913764	0.21232509	Male
3D6.153448DFB5	Ashlu	FW	3	1	27.6	18.9	11.9	1.121555889	23.46132409	24.81640244	-1.35507835	Female
3D6.153448DFB5	Ashlu	SW	3	1	26.6	18.9	11.9	1.121555889	23.46132409	24.81640244	-1.35507835	Female
3D6.153448DFB7	Ashlu	FW	2	1	27.4	16.1	11.2	1.145966199	26.18541701	26.14680002	0.03861699	Male
3D6.153448DFB7	Ashlu	SW	3	1	27.9	16.1	11.2	1.145966199	26.18541701	26.14680002	0.03861699	Male
3D6.153448DFBA	Ashlu	SW	2	2	27.2	15.8	11.6	1.012239124	35.44725947	24.60679375	10.84046572	Male
3D6.153448DFBA	Ashlu	FW	1	1	27.0	15.8	11.6	1.012239124	35.44725947	24.60679375	10.84046572	Male
3D6.153448DFBB	Ashlu	SW	1	1	26.8	17.1	11.5	1.124352757	36.11436756	24.05217518	12.06219238	Male
3D6.153448DFBB	Ashlu	FW	4	2	27.0	17.1	11.5	1.124352757	36.11436756	24.05217518	12.06219238	Male
3D6.153448DFBC	Ashlu	FW	4	2	27.4	21.2	12.5	1.08544	23.50804436	24.51750158	-1.00945722	Female
3D6.153448DFBC	Ashlu	SW	3	1	26.5	21.2	12.5	1.08544	23.50804436	24.51750158	-1.00945722	Female
3D6.153448DFBD	Ashlu	FW	1	1	27.5	17.3	11.6	1.108337775	0	24.44993136	-24.44993136	Female
3D6.153448DFBD	Ashlu	SW	4	2	27.3	17.3	11.6	1.108337775	0	24.44993136	-24.44993136	Female
3D6.153448DFBE	Ashlu	FW	1	1	27.5	25.1	12.6	1.254764104	25.11918595	26.13399942	-1.01481347	Female
3D6.153448DFBE	Ashlu	SW	4	2	27.0	25.1	12.6	1.254764104	25.11918595	26.13399942	-1.01481347	Female
3D6.153448DFC0	Ashlu	SW	3	1	26.9	15.4	11	1.157024793	35.04483946	25.21791255	9.82692691	Male
3D6.153448DFC0	Ashlu	FW	4	2	27.3	15.4	11	1.157024793	35.04483946	25.21791255	9.82692691	Male
3D6.153448DFC1	Ashlu	FW	1	1	27.0	12.2	10.5	1.05388187	34.87595913	24.55744054	10.31851859	Male
3D6.153448DFC1	Ashlu	SW	2	2	27.4	12.2	10.5	1.05388187	34.87595913	24.55744054	10.31851859	Male
3D6.153448DFC3	Ashlu	SW	3	1	27.1	16.2	11.2	1.153084001	35.17452536	24.52282504	10.65170032	Male
3D6.153448DFC3	Ashlu	FW	2	1	27.2	16.2	11.2	1.153084001	35.17452536	24.52282504	10.65170032	Male
3D6.153448DFC4	Ashlu	FW	2	1	27.4	13.3	10.7	1.085676176	24.55204426	25.2988718	-0.74682754	Female
3D6.153448DFC4	Ashlu	SW	2	2	26.6	13.3	10.7	1.085676176	24.55204426	25.2988718	-0.74682754	Female
3D6.153448DFC8	Ashlu	SW	5	1	26.9	15.6	10.9	1.204606229	35.84280097	25.2208942	10.62190677	Male
3D6.153448DFC8	Ashlu	FW	2	1	27.4	15.6	10.9	1.204606229	35.84280097	25.2208942	10.62190677	Male
3D6.153448DFC9	Ashlu	SW	1	1	26.8	17.8	11.6	1.140370659	23.70876087	23.42332089	0.28543998	Male
3D6.153448DFC9	Ashlu	FW	5	2	27.0	17.8	11.6	1.140370659	23.70876087	23.42332089	0.28543998	Male
3D6.153448DFCA	Ashlu	FW	5	2	27.4	15.2	11.1	1.1114109	24.90997571	25.91663356	-1.00665785	Female
3D6.153448DFCA	Ashlu	SW	4	2	27.7	15.2	11.1	1.1114109	24.90997571	25.91663356	-1.00665785	Female
3D6.153448DFCB	Ashlu	FW	5	2	27.2	18	11.6	1.153183812	23.65613038	25.21719779	-1.56106741	Female
3D6.153448DFCB	Ashlu	SW	3	1	27.2	18	11.6	1.153183812	23.65613038	25.21719779	-1.56106741	Female
3D6.153448DFCC	Ashlu	SW	4	2	27.3	18.6	11.9	1.103753414	25.19537497	25.0536717	0.14170327	Male
3D6.153448DFCC	Ashlu	FW	4	2	27.4	18.6	11.9	1.103753414	25.19537497	25.0536717	0.14170327	Male
3D6.153448DFCD	Ashlu	FW	3	1	27.4	18.1	11.7	1.130110707	36.43931258	24.94440494	11.49490764	Male
3D6.153448DFCD	Ashlu	SW	5	1	26.7	18.1	11.7	1.130110707	36.43931258	24.94440494	11.49490764	Male
3D6.153448DFD0	Ashlu	SW	3	1	26.6	25.4	13	1.156121985	33.62660572	23.88359189	9.74301383	Male
3D6.153448DFD0	Ashlu	FW	3	1	26.1	25.4	13	1.156121985	33.62660572	23.88359189	9.74301383	Male
3D6.153448DFD1	Ashlu	SW	2	2	27.2	14.5	11.1	1.060227503	0	25.85594166	-25.85594166	Female
3D6.153448DFD1	Ashlu	FW	3	1	27.7	14.5	11.1	1.060227503	0	25.85594166	-25.85594166	Female
3D6.153448DFD2	Ashlu	FW	3	1	27.4	17.8	11.9	1.056280149	36.35189909	24.96676405	11.38513504	Male
3D6.153448DFD2	Ashlu	SW	4	2	27.0	17.8	11.9	1.056280149	36.35189909	24.96676405	11.38513504	Male
3D6.153448DFD4	Ashlu	FW	3	1	27.2	24	12.6	1.199774442	22.75370807	23.86213586	-1.10842779	Female
3D6.153448DFD6	Ashlu	SW	5	1	27.0	22.3	12.7	1.088663595	23.43846932	24.43759176	-0.99912244	Female
3D6.153448DFD6	Ashlu	FW	1	1	27.5	22.3	12.7	1.088663595	23.43846932	24.43759176	-0.99912244	Female
3D6.153448DFD7	Ashlu	FW	3	1	26.9	15	11.1	1.096787072	24.92899275	26.10727281	-1.17828006	Female
3D6.153448DFD7	Ashlu	SW	3	1	26.2	15	11.1	1.096787072	24.92899275	26.10727281	-1.17828006	Female
3D6.153448DFDA	Ashlu	FW	5	2	27.1	14.6	11	1.096919609	25.00466072	26.06822154	-1.06356082	Female
3D6.153448DFDA	Ashlu	SW	1	1	26.8	14.6	11	1.096919609	25.00466072	26.06822154	-1.06356082	Female
3D6.153448DFDB	Ashlu	SW	4	2	26.4	20.3	12.2	1.117934981	22.58925767	23.59983541	-1.01057774	Female
3D6.153448DFDB	Ashlu	FW	5	2	27.1	20.3	12.2	1.117934981	22.58925767	23.59983541	-1.01057774	Female
3D6.153448DFDC	Ashlu	FW	4	2	27.3	11.4	10.5	0.984774862	33.82948621	23.51127444	10.31821177	Male
3D6.153448DFDC	Ashlu	SW	3	1	25.9	11.4	10.5	0.984774862	33.82948621	23.51127444	10.31821177	Male
3D6.153448DFE2	Ashlu	FW	2	1	27.3	12	10.5	1.036605118	23.38411345	24.68206247	-1.29794902	Female
3D6.153448DFE2	Ashlu	SW	1	1	25.8	12	10.5	1.036605118	23.38411345	24.68206247	-1.29794902	Female
3D6.153448DFE3	Ashlu	SW	1	1	27.6	13.7	11	1.029301277	22.26100745	23.14258041	-0.88157296	Female
3D6.153448DFE3	Ashlu	FW	5	2	27.5	13.7	11	1.029301277	22.26100745	23.14258041	-0.88157296	Female
3D6.153448DFE6	Ashlu	FW	5	2	27.1	22	12.6	1.099793239	36.20199804	23.90604881	12.29594923	Male
3D6.153448DFE6	Ashlu	SW	2	2	27.0	22	12.6	1.099793239	36.20199804	23.90604881	12.29594923	Male
3D6.153448DFF1	Ashlu	FW	2	1	28.0	9.2	9.6	1.039858218	24.63283556	25.08790132	-0.45506576	Female
3D6.153448DFF1	Ashlu	SW	5	1	27.4	9.2	9.6	1.039858218	24.63283556	25.08790132	-0.45506576	Female
3D6.153448E000	Ashlu	FW	2	1	27.1	20.9	12.4	1.096178376	22.46238433	23.37410056	-0.91171623	Female
3D6.153448E000	Ashlu	SW	2	2	26.5	20.9	12.4	1.096178376	22.46238433	23.37410056	-0.91171623	Female
3D6.153448E002	Ashlu	FW	2	1	27.3	22.5	12.6	1.12478854	22.80467993	23.68863557	-0.88395564	Female
3D6.153448E002	Ashlu	SW	1	1	27.6	22.5	12.6	1.12478854	22.80467993	23.68863557	-0.88395564	Female
3D6.153448E003	Ashlu	FW	4	2	27.3	22	12.7	1.074017896	33.93199068	23.29790429	10.63408639	Male
3D6.153448E003	Ashlu	SW	1	1	26.4	22	12.7	1.074017896	33.93199068	23.29790429	10.63408639	Male
3D6.153448E004	Ashlu	SW	2	2	26.7	21.3	12.5	1.09056	22.21156384	23.07548856	-0.86392472	Female
3D6.153448E004	Ashlu	FW	3	1	26.9	21.3	12.5	1.09056	22.21156384	23.07548856	-0.86392472	Female
3D6.153448E00A	Ashlu	SW	2	2	26.8	17	11.7	1.061429946	23.9155947	25.39508872	-1.47949402	Female
3D6.153448E00A	Ashlu	FW	1	1	27.3	17	11.7	1.061429946	23.9155947	25.39508872	-1.47949402	Female
3D6.153448E00E	Ashlu	FW	2	1	27.4	17.8	11.6	1.140370659	24.26185121	25.20700339	-0.94515218	Female
3D6.153448E00E	Ashlu	SW	3	1	27.3	17.8	11.6	1.140370659	24.26185121	25.20700339	-0.94515218	Female
3D6.153448E00F	Ashlu	SW	5	1	27.4	16.6	11.5	1.091476946	23.64698552	25.29062421	-1.64363869	Female
3D6.153448E00F	Ashlu	FW	2	1	27.6	16.6	11.5	1.091476946	23.64698552	25.29062421	-1.64363869	Female
3D6.153448E010	Ashlu	SW	2	2	26.5	20.5	12.6	1.024807336	24.07940916	24.16046602	-0.08105686	Female
3D6.153448E010	Ashlu	FW	3	1	27.4	20.5	12.6	1.024807336	24.07940916	24.16046602	-0.08105686	Female
3D6.153448E019	Ashlu	FW	2	1	27.2	18.5	11.7	1.155085529	35.39797621	26.49651395	8.90146226	Male
3D6.153448E019	Ashlu	SW	3	1	26.8	18.5	11.7	1.155085529	35.39797621	26.49651395	8.90146226	Male
3D6.153448E01E	Ashlu	FW	2	1	27.4	21.5	12.2	1.184019808	0	NA	NA	NA
3D6.153448E01E	Ashlu	SW	4	2	27.2	21.5	12.2	1.184019808	0	NA	NA	NA
3D6.153448E021	Ashlu	SW	2	2	26.2	18.3	12	1.059027778	36.44212584	25.89807631	10.54404953	Male
3D6.153448E021	Ashlu	FW	5	2	27.4	18.3	12	1.059027778	36.44212584	25.89807631	10.54404953	Male
3D6.153448E02B	Ashlu	FW	2	1	27.6	14.4	11	1.081893313	35.56002619	23.36655506	12.19347113	Male
3D6.153448E02B	Ashlu	SW	3	1	27.5	14.4	11	1.081893313	35.56002619	23.36655506	12.19347113	Male
3D6.153448E02F	Ashlu	SW	2	2	28.0	16.2	11.6	1.037865431	0	25.32462776	-25.32462776	Female
3D6.153448E02F	Ashlu	FW	1	1	27.7	16.2	11.6	1.037865431	0	25.32462776	-25.32462776	Female
3D6.153448E036	Ashlu	SW	1	1	26.6	16.8	12	0.972222222	24.42216852	25.15951256	-0.73734404	Female
3D6.153448E036	Ashlu	FW	1	1	27.6	16.8	12	0.972222222	24.42216852	25.15951256	-0.73734404	Female
3D6.153448E037	Ashlu	SW	3	1	27.8	20.9	12.2	1.150977395	24.72716492	25.81482619	-1.08766127	Female
3D6.153448E037	Ashlu	FW	3	1	27.3	20.9	12.2	1.150977395	24.72716492	25.81482619	-1.08766127	Female
3D6.153448E03A	Ashlu	SW	3	1	26.7	14.9	11	1.119459053	24.95576311	25.86500545	-0.90924234	Female
3D6.153448E03A	Ashlu	FW	4	2	26.8	14.9	11	1.119459053	24.95576311	25.86500545	-0.90924234	Female
3D6.153448E04A	Ashlu	FW	1	1	27.0	23.7	12.9	1.104025781	26.02246646	25.94972777	0.07273869	Male
3D6.153448E04A	Ashlu	SW	5	1	27.1	23.7	12.9	1.104025781	26.02246646	25.94972777	0.07273869	Male
3D6.153448E04D	Ashlu	FW	2	1	26.6	21.7	12.4	1.138137357	34.4092588	23.31342915	11.09582965	Male
3D6.153448E04D	Ashlu	SW	3	1	26.6	21.7	12.4	1.138137357	34.4092588	23.31342915	11.09582965	Male
3D6.153448E068	Ashlu	FW	5	2	27.5	17.5	11.6	1.121150929	26.61280607	27.10328366	-0.49047759	Female
3D6.153448E068	Ashlu	SW	3	1	27.3	17.5	11.6	1.121150929	26.61280607	27.10328366	-0.49047759	Female
3D6.153448E06A	Ashlu	SW	4	2	26.8	17.1	11.7	1.067673652	33.1803237	22.78866216	10.39166154	Male
3D6.153448E06A	Ashlu	FW	4	2	27.1	17.1	11.7	1.067673652	33.1803237	22.78866216	10.39166154	Male
3D6.153448E06F	Ashlu	FW	2	1	27.7	17.7	11.8	1.077276645	0	25.25043628	-25.25043628	Female
3D6.153448E06F	Ashlu	SW	2	2	27.3	17.7	11.8	1.077276645	0	25.25043628	-25.25043628	Female
3D6.153448E072	Ashlu	SW	3	1	27.4	19.4	12.1	1.095079424	24.03151911	25.14066178	-1.10914267	Female
3D6.153448E072	Ashlu	FW	1	1	27.4	19.4	12.1	1.095079424	24.03151911	25.14066178	-1.10914267	Female
3D6.153448E075	Ashlu	FW	5	2	27.2	15.6	11.2	1.110377187	0	25.40941848	-25.40941848	Female
3D6.153448E075	Ashlu	SW	4	2	26.5	15.6	11.2	1.110377187	0	25.40941848	-25.40941848	Female
3D6.153448E07E	Ashlu	FW	3	1	26.9	16.7	11.6	1.069898315	35.89323704	23.77124664	12.1219904	Male
3D6.153448E07E	Ashlu	SW	2	2	26.6	16.7	11.6	1.069898315	35.89323704	23.77124664	12.1219904	Male
3D6.153448E083	Ashlu	FW	1	1	26.8	16.6	11.6	1.063491738	24.19592807	25.81051966	-1.61459159	Female
3D6.153448E083	Ashlu	SW	1	1	25.7	16.6	11.6	1.063491738	24.19592807	25.81051966	-1.61459159	Female
3D6.153448E087	Ashlu	SW	1	1	27.4	20.8	12.3	1.11775855	24.75085292	25.30723428	-0.55638136	Female
3D6.153448E087	Ashlu	FW	3	1	27.2	20.8	12.3	1.11775855	24.75085292	25.30723428	-0.55638136	Female
3D6.153448E08B	Ashlu	SW	3	1	26.9	25.4	13.4	1.055648467	22.32527652	23.05355597	-0.72827945	Female
3D6.153448E08B	Ashlu	FW	2	1	27.4	25.4	13.4	1.055648467	22.32527652	23.05355597	-0.72827945	Female
3D6.153448E090	Ashlu	FW	1	1	26.9	12.5	10.7	1.020372346	26.15503884	26.05816882	0.09687002	Male
3D6.153448E090	Ashlu	SW	4	2	26.5	12.5	10.7	1.020372346	26.15503884	26.05816882	0.09687002	Male
3D6.153448E094	Ashlu	SW	4	2	27.5	22.3	12.6	1.114790419	0	25.06808788	-25.06808788	Female
3D6.153448E094	Ashlu	FW	3	1	27.1	22.3	12.6	1.114790419	0	25.06808788	-25.06808788	Female
3D6.153448E095	Ashlu	SW	2	2	27.0	15.5	11.5	1.01915016	23.82352098	25.35893965	-1.53541867	Female
3D6.153448E095	Ashlu	FW	1	1	26.7	15.5	11.5	1.01915016	23.82352098	25.35893965	-1.53541867	Female
3D6.153448E096	Ashlu	SW	1	1	27.1	16.5	11.6	1.057085161	35.23765894	25.02427258	10.21338636	Male
3D6.153448E096	Ashlu	FW	1	1	27.8	16.5	11.6	1.057085161	35.23765894	25.02427258	10.21338636	Male
3D6.153448E0A4	Ashlu	FW	5	2	27.4	14.7	11.3	1.018783739	0	26.95700972	-26.95700972	Female
3D6.153448E0A6	Ashlu	FW	1	1	27.0	16.3	11.7	1.017724007	36.70974095	25.06970199	11.64003896	Male
3D6.153448E0A6	Ashlu	SW	3	1	26.5	16.3	11.7	1.017724007	36.70974095	25.06970199	11.64003896	Male
3D6.153448E0BA	Ashlu	SW	5	1	27.3	32.2	14	1.173469388	23.39967428	24.76667445	-1.36700017	Female
3D6.153448E0BA	Ashlu	FW	2	1	27.6	32.2	14	1.173469388	23.39967428	24.76667445	-1.36700017	Female
3D6.153448E0BC	Ashlu	SW	5	1	26.6	14	10.9	1.081056872	22.49828937	23.40905427	-0.9107649	Female
3D6.153448E0BC	Ashlu	FW	1	1	27.4	14	10.9	1.081056872	22.49828937	23.40905427	-0.9107649	Female
3D6.153448E0CF	Ashlu	FW	1	1	26.8	22.4	12.5	1.14688	36.20865293	24.01921373	12.1894392	Male
3D6.153448E0CF	Ashlu	SW	5	1	27.5	22.4	12.5	1.14688	36.20865293	24.01921373	12.1894392	Male
3D6.153448E0D7	Ashlu	SW	2	2	26.9	21	12.1	1.185395253	23.66334363	25.3374342	-1.67409057	Female
3D6.153448E0D7	Ashlu	FW	5	2	27.1	21	12.1	1.185395253	23.66334363	25.3374342	-1.67409057	Female
3D6.153448E0DA	Ashlu	SW	1	1	27.2	16	11.2	1.138848397	23.23211468	24.2234891	-0.99137442	Female
3D6.153448E0DA	Ashlu	FW	3	1	27.0	16	11.2	1.138848397	23.23211468	24.2234891	-0.99137442	Female
3D6.153448E0EB	Ashlu	SW	1	1	27.7	14.4	11.2	1.024963557	0	35.68413282	-35.68413282	Female
3D6.153448E0EB	Ashlu	FW	2	1	27.5	14.4	11.2	1.024963557	0	35.68413282	-35.68413282	Female
3D6.153448E0EE	Ashlu	FW	4	2	27.2	14.7	11.4	0.992208129	24.74306308	25.55300256	-0.80993948	Female
3D6.153448E0EE	Ashlu	SW	1	1	26.0	14.7	11.4	0.992208129	24.74306308	25.55300256	-0.80993948	Female
3D6.153448E0FD	Ashlu	FW	2	1	27.2	18.5	12.1	1.044276771	37.50621808	25.47121349	12.03500459	Male
3D6.153448E0FD	Ashlu	SW	1	1	27.8	18.5	12.1	1.044276771	37.50621808	25.47121349	12.03500459	Male
3D6.153448E100	Ashlu	SW	4	2	26.7	19.3	12.1	1.089434685	34.94789204	24.22074682	10.72714522	Male
3D6.153448E100	Ashlu	FW	2	1	27.1	19.3	12.1	1.089434685	34.94789204	24.22074682	10.72714522	Male
3D6.153448E108	Ashlu	FW	4	2	27.2	18.1	12	1.047453704	37.25241148	26.26968396	10.98272752	Male
3D6.153448E108	Ashlu	SW	3	1	27.2	18.1	12	1.047453704	37.25241148	26.26968396	10.98272752	Male
3D6.153448E10A	Ashlu	SW	3	1	27.9	17.8	11.8	1.083362953	23.44665929	24.33688584	-0.89022655	Female
3D6.153448E10A	Ashlu	FW	4	2	27.7	17.8	11.8	1.083362953	23.44665929	24.33688584	-0.89022655	Female
3D6.153448E10D	Ashlu	FW	1	1	27.7	16.9	11.5	1.111202433	23.22988091	25.10906547	-1.87918456	Female
3D6.153448E10D	Ashlu	SW	2	2	26.4	16.9	11.5	1.111202433	23.22988091	25.10906547	-1.87918456	Female
3D6.153448E112	Ashlu	FW	1	1	27.7	15.3	11.5	1.005999836	36.72268383	25.50083617	11.22184766	Male
3D6.153448E112	Ashlu	SW	2	2	27.1	15.3	11.5	1.005999836	36.72268383	25.50083617	11.22184766	Male
3D6.153448E115	Ashlu	FW	1	1	27.2	16.9	11.5	1.111202433	36.25713747	25.9537041	10.30343337	Male
3D6.153448E115	Ashlu	SW	5	1	26.8	16.9	11.5	1.111202433	36.25713747	25.9537041	10.30343337	Male
3D6.153448E119	Ashlu	FW	5	2	27.2	14.6	11	1.096919609	23.41408152	24.47868254	-1.06460102	Female
3D6.153448E11C	Ashlu	FW	2	1	27.4	18.7	12	1.082175926	24.88592208	26.04625105	-1.16032897	Female
3D6.153448E11C	Ashlu	SW	2	2	27.1	18.7	12	1.082175926	24.88592208	26.04625105	-1.16032897	Female
3D6.153448E121	Ashlu	SW	1	1	27.3	20.8	12.3	1.11775855	35.13609843	25.2137666	9.92233183	Male
3D6.153448E121	Ashlu	FW	5	2	27.4	20.8	12.3	1.11775855	35.13609843	25.2137666	9.92233183	Male
3D6.153448E125	Ashlu	SW	5	1	26.8	22.9	13.1	1.018642039	35.41295731	24.86561232	10.54734499	Male
3D6.153448E125	Ashlu	FW	2	1	27.4	22.9	13.1	1.018642039	35.41295731	24.86561232	10.54734499	Male
3D6.153448E127	Ashlu	FW	4	2	27.6	20.1	12.1	1.134592599	25.34060889	25.448894	-0.10828511	Female
3D6.153448E127	Ashlu	SW	2	2	27.2	20.1	12.1	1.134592599	25.34060889	25.448894	-0.10828511	Female
3D6.153448E129	Ashlu	FW	1	1	26.6	13.6	11	1.021788129	25.78212813	26.96626458	-1.18413645	Female
3D6.153448E129	Ashlu	SW	3	1	26.0	13.6	11	1.021788129	25.78212813	26.96626458	-1.18413645	Female
3D6.153448E131	Ashlu	FW	4	2	27.1	17.2	11.7	1.073917357	23.87895189	25.42017683	-1.54122494	Female
3D6.153448E131	Ashlu	SW	2	2	26.6	17.2	11.7	1.073917357	23.87895189	25.42017683	-1.54122494	Female
3D6.153448E135	Ashlu	FW	2	1	27.2	13.6	11.1	0.994420279	37.60112517	25.02120316	12.57992201	Male
3D6.153448E135	Ashlu	SW	1	1	26.8	13.6	11.1	0.994420279	37.60112517	25.02120316	12.57992201	Male
3D6.153448E137	Ashlu	SW	5	1	27.5	20.7	12.3	1.112384711	34.17871878	24.19459308	9.9841257	Male
3D6.153448E137	Ashlu	FW	3	1	27.3	20.7	12.3	1.112384711	34.17871878	24.19459308	9.9841257	Male
3D6.153448E13C	Ashlu	FW	4	2	27.5	14	11.1	1.023667934	34.38854527	24.20475227	10.183793	Male
3D6.153448E13C	Ashlu	SW	4	2	27.2	14	11.1	1.023667934	34.38854527	24.20475227	10.183793	Male
3D6.153448E141	Ashlu	FW	5	2	27.4	14.4	11.1	1.052915589	36.43347041	25.7185676	10.71490281	Male
3D6.153448E141	Ashlu	SW	2	2	26.1	14.4	11.1	1.052915589	36.43347041	25.7185676	10.71490281	Male
3D6.153448E146	Ashlu	FW	4	2	27.5	17.9	12	1.03587963	0	25.09688798	-25.09688798	Female
3D6.153448E146	Ashlu	SW	2	2	27.3	17.9	12	1.03587963	0	25.09688798	-25.09688798	Female
3D6.153448E147	Ashlu	SW	3	1	26.9	20.3	12.1	1.145882078	33.53705785	36.47976465	-2.9427068	Female
3D6.153448E147	Ashlu	FW	3	1	27.3	20.3	12.1	1.145882078	33.53705785	36.47976465	-2.9427068	Female
3D6.153448E149	Ashlu	SW	1	1	27.3	22.4	12.8	1.068115234	34.86821655	25.19849419	9.66972236	Male
3D6.153448E149	Ashlu	FW	1	1	27.5	22.4	12.8	1.068115234	34.86821655	25.19849419	9.66972236	Male
3D6.153448E14B	Ashlu	SW	4	2	26.9	26.7	13	1.215293582	25.30674456	26.51058589	-1.20384133	Female
3D6.153448E14B	Ashlu	FW	1	1	27.6	26.7	13	1.215293582	25.30674456	26.51058589	-1.20384133	Female
3D6.153448E14F	Ashlu	SW	5	1	26.8	16.2	11.4	1.093453856	36.81372224	25.2570514	11.55667084	Male
3D6.153448E14F	Ashlu	FW	5	2	27.2	16.2	11.4	1.093453856	36.81372224	25.2570514	11.55667084	Male
3D6.153448E153	Ashlu	FW	1	1	27.1	12.8	10.6	1.074712682	22.66514862	23.85456933	-1.18942071	Female
3D6.153448E153	Ashlu	SW	1	1	26.1	12.8	10.6	1.074712682	22.66514862	23.85456933	-1.18942071	Female
3D6.153448E154	Ashlu	SW	4	2	27.1	18.3	12	1.059027778	23.80536628	23.74746115	0.05790513	Male
3D6.153448E154	Ashlu	FW	5	2	27.3	18.3	12	1.059027778	23.80536628	23.74746115	0.05790513	Male
3D6.153448E158	Ashlu	FW	3	1	27.2	17.7	11.8	1.077276645	34.80814593	25.50519516	9.30295077	Male
3D6.153448E158	Ashlu	SW	2	2	26.6	17.7	11.8	1.077276645	34.80814593	25.50519516	9.30295077	Male
3D6.153448E159	Ashlu	FW	3	1	27.1	19.2	12.7	0.937324709	25.20970106	25.78210634	-0.57240528	Female
3D6.153448E159	Ashlu	SW	5	1	27.1	19.2	12.7	0.937324709	25.20970106	25.78210634	-0.57240528	Female
3D6.153448E162	Ashlu	SW	4	2	26.5	17.9	11.6	1.146777236	33.34524399	22.43760356	10.90764043	Male
3D6.153448E162	Ashlu	FW	5	2	27.4	17.9	11.6	1.146777236	33.34524399	22.43760356	10.90764043	Male
3D6.153448E163	Ashlu	FW	3	1	27.1	11.7	10.4	1.04012574	23.43843211	23.60885025	-0.17041814	Female
3D6.153448E163	Ashlu	SW	4	2	26.8	11.7	10.4	1.04012574	23.43843211	23.60885025	-0.17041814	Female
3D6.153448E164	Ashlu	SW	4	2	27.3	16	11.2	1.138848397	22.91375733	23.8958363	-0.98207897	Female
3D6.153448E164	Ashlu	FW	1	1	27.5	16	11.2	1.138848397	22.91375733	23.8958363	-0.98207897	Female
3D6.153448E166	Ashlu	SW	2	2	28.0	15.8	11.6	1.012239124	35.06132927	23.88532369	11.17600558	Male
3D6.153448E166	Ashlu	FW	4	2	27.1	15.8	11.6	1.012239124	35.06132927	23.88532369	11.17600558	Male
3D6.153448E16E	Ashlu	FW	5	2	27.2	14.3	11.4	0.965209268	22.67693586	23.32244939	-0.64551353	Female
3D6.153448E16E	Ashlu	SW	4	2	27.7	14.3	11.4	0.965209268	22.67693586	23.32244939	-0.64551353	Female
3D6.153448E170	Ashlu	FW	3	1	26.8	19.3	11.9	1.145292521	34.6624041	25.00787201	9.65453209	Male
3D6.153448E170	Ashlu	SW	2	2	27.8	19.3	11.9	1.145292521	34.6624041	25.00787201	9.65453209	Male
3D6.153448E171	Ashlu	FW	2	1	27.0	16.5	11.5	1.084901784	36.0416834	26.60322514	9.43845826	Male
3D6.153448E171	Ashlu	SW	1	1	27.1	16.5	11.5	1.084901784	36.0416834	26.60322514	9.43845826	Male
3D6.153448E172	Ashlu	FW	3	1	27.5	20.3	12.4	1.06470914	0	25.09017244	-25.09017244	Female
3D6.153448E173	Ashlu	FW	5	2	26.8	20.4	12.3	1.096263193	36.03440039	25.31484744	10.71955295	Male
3D6.153448E173	Ashlu	SW	4	2	27.5	20.4	12.3	1.096263193	36.03440039	25.31484744	10.71955295	Male
3D6.153448E174	Ashlu	FW	3	1	26.8	23	12.5	1.1776	35.51312004	24.71489499	10.79822505	Male
3D6.153448E175	Ashlu	FW	2	1	27.4	14.6	10.9	1.127387881	22.58927557	23.38557152	-0.79629595	Female
3D6.153448E175	Ashlu	SW	1	1	27.1	14.6	10.9	1.127387881	22.58927557	23.38557152	-0.79629595	Female
3D6.153448E176	Ashlu	FW	1	1	27.1	17.5	11.8	1.065104027	23.82213775	25.29362744	-1.47148969	Female
3D6.153448E176	Ashlu	SW	4	2	26.6	17.5	11.8	1.065104027	23.82213775	25.29362744	-1.47148969	Female
3D6.153448E177	Ashlu	FW	2	1	27.1	15.9	11.6	1.018645701	24.60057109	25.25264496	-0.65207387	Female
3D6.153448E177	Ashlu	SW	3	1	25.9	15.9	11.6	1.018645701	24.60057109	25.25264496	-0.65207387	Female
3D6.153448E178	Ashlu	SW	4	2	27.3	17.7	11.7	1.105135885	37.20537057	23.47851257	13.726858	Male
3D6.153448E178	Ashlu	FW	2	1	27.4	17.7	11.7	1.105135885	37.20537057	23.47851257	13.726858	Male
3D6.153448E17A	Ashlu	FW	4	2	27.3	15.9	11.5	1.04545081	35.85905604	25.7051856	10.15387044	Male
3D6.153448E17A	Ashlu	SW	3	1	26.9	15.9	11.5	1.04545081	35.85905604	25.7051856	10.15387044	Male
3D6.153448E17B	Ashlu	SW	1	1	27.5	17.8	11.8	1.083362953	24.65153895	25.37224115	-0.7207022	Female
3D6.153448E17B	Ashlu	FW	2	1	27.3	17.8	11.8	1.083362953	24.65153895	25.37224115	-0.7207022	Female
3D6.153448E17C	Ashlu	SW	1	1	26.8	13.8	10.9	1.065613202	0	26.67985664	-26.67985664	Female
3D6.153448E17C	Ashlu	FW	1	1	26.9	13.8	10.9	1.065613202	0	26.67985664	-26.67985664	Female
3D6.153448E17D	Ashlu	FW	3	1	27.1	19	11.9	1.127490047	34.88245196	24.18759645	10.69485551	Male
3D6.153448E17D	Ashlu	SW	4	2	27.8	19	11.9	1.127490047	34.88245196	24.18759645	10.69485551	Male
3D6.153448E180	Ashlu	FW	3	1	27.1	18.6	12.5	0.95232	24.44872885	24.36443808	0.08429077	Male
3D6.153448E180	Ashlu	SW	5	1	27.3	18.6	12.5	0.95232	24.44872885	24.36443808	0.08429077	Male
3D6.153448E182	Ashlu	FW	3	1	27.7	15.8	11.5	1.038875647	26.15402183	26.02808514	0.12593669	Male
3D6.153448E182	Ashlu	SW	2	2	27.3	15.8	11.5	1.038875647	26.15402183	26.02808514	0.12593669	Male
3D6.153448E185	Ashlu	FW	1	1	27.6	18.4	12.1	1.038632031	37.35122595	25.86276056	11.48846539	Male
3D6.153448E185	Ashlu	SW	4	2	27.0	18.4	12.1	1.038632031	37.35122595	25.86276056	11.48846539	Male
3D6.153448E188	Ashlu	FW	3	1	27.4	15.8	11.1	1.155282382	23.52562922	25.11761147	-1.59198225	Female
3D6.153448E188	Ashlu	SW	4	2	27.8	15.8	11.1	1.155282382	23.52562922	25.11761147	-1.59198225	Female
3D6.153448E189	Ashlu	SW	1	1	27.1	15.3	11.3	1.060366748	22.98363202	23.67606432	-0.6924323	Female
3D6.153448E189	Ashlu	FW	5	2	27.5	15.3	11.3	1.060366748	22.98363202	23.67606432	-0.6924323	Female
3D6.153448E18A	Ashlu	SW	3	1	27.3	18.2	12.1	1.027342553	36.61704877	24.72683915	11.89020962	Male
3D6.153448E18A	Ashlu	FW	5	2	27.4	18.2	12.1	1.027342553	36.61704877	24.72683915	11.89020962	Male
3D6.153448E18C	Ashlu	SW	3	1	26.2	12.9	10.6	1.083108875	23.80919074	25.57027741	-1.76108667	Female
3D6.153448E18C	Ashlu	FW	4	2	27.6	12.9	10.6	1.083108875	23.80919074	25.57027741	-1.76108667	Female
3D6.153448E18E	Ashlu	SW	1	1	27.4	15.2	11.3	1.053436247	22.51268156	22.98768497	-0.47500341	Female
3D6.153448E18E	Ashlu	FW	5	2	27.3	15.2	11.3	1.053436247	22.51268156	22.98768497	-0.47500341	Female
3D6.153448E190	Ashlu	SW	4	2	26.8	16.9	11.8	1.028586175	23.81159076	24.97083783	-1.15924707	Female
3D6.153448E190	Ashlu	FW	4	2	27.3	16.9	11.8	1.028586175	23.81159076	24.97083783	-1.15924707	Female
3D6.153448E191	Ashlu	SW	3	1	26.4	14.6	11.4	0.985458414	24.17821663	25.35901596	-1.18079933	Female
3D6.153448E191	Ashlu	FW	5	2	27.2	14.6	11.4	0.985458414	24.17821663	25.35901596	-1.18079933	Female
3D6.153448E57A	Ashlu	FW	1	1	27.4	14.6	11.6	0.935360203	33.0296683	24.03426774	8.99540056	Male
3D6.153448E57A	Ashlu	SW	3	1	26.9	14.6	11.6	0.935360203	33.0296683	24.03426774	8.99540056	Male
3D6.153448E57C	Ashlu	SW	3	1	27.3	18.2	11.8	1.107708188	0	NA	NA	NA
3D6.153448E57C	Ashlu	FW	5	2	27.4	18.2	11.8	1.107708188	0	NA	NA	NA
3D6.153448E57D	Ashlu	SW	4	2	27.3	20	12.6	0.999812035	34.74881798	23.12539891	11.62341907	Male
3D6.153448E57D	Ashlu	FW	5	2	27.2	20	12.6	0.999812035	34.74881798	23.12539891	11.62341907	Male
3D6.153448E57E	Ashlu	FW	2	1	27.4	13.9	10.9	1.073335037	33.81837409	25.98335827	7.83501582	Male
3D6.153448E57E	Ashlu	SW	2	2	26.9	13.9	10.9	1.073335037	33.81837409	25.98335827	7.83501582	Male
3D6.153448E580	Ashlu	SW	2	2	27.4	22.5	12.4	1.180096338	23.09331513	24.39274911	-1.29943398	Female
3D6.153448E580	Ashlu	FW	3	1	27.5	22.5	12.4	1.180096338	23.09331513	24.39274911	-1.29943398	Female
3D6.153448E581	Ashlu	SW	5	1	27.1	26.9	12.9	1.253092553	23.73924622	25.34936757	-1.61012135	Female
3D6.153448E581	Ashlu	FW	5	2	27.5	26.9	12.9	1.253092553	23.73924622	25.34936757	-1.61012135	Female
3D6.153448E582	Ashlu	SW	4	2	26.6	17.7	11.8	1.077276645	23.9031072	25.45064147	-1.54753427	Female
3D6.153448E582	Ashlu	FW	2	1	27.6	17.7	11.8	1.077276645	23.9031072	25.45064147	-1.54753427	Female
3D6.153448E583	Ashlu	FW	5	2	26.8	18.9	12	1.09375	0	33.2241095	-33.2241095	Female
3D6.153448E583	Ashlu	SW	2	2	27.2	18.9	12	1.09375	0	33.2241095	-33.2241095	Female
3D6.153448E585	Ashlu	FW	4	2	27.4	17.7	12	1.024305556	22.50630083	24.06462588	-1.55832505	Female
3D6.153448E585	Ashlu	SW	1	1	25.5	17.7	12	1.024305556	22.50630083	24.06462588	-1.55832505	Female
3D6.153448E586	Ashlu	SW	2	2	27.2	25	12.9	1.164584157	24.07104391	25.06091268	-0.98986877	Female
3D6.153448E586	Ashlu	FW	4	2	27.4	25	12.9	1.164584157	24.07104391	25.06091268	-0.98986877	Female
3D6.153448E589	Ashlu	SW	2	2	26.8	27.9	13.3	1.185903308	24.38140249	25.33871795	-0.95731546	Female
3D6.153448E589	Ashlu	FW	4	2	27.7	27.9	13.3	1.185903308	24.38140249	25.33871795	-0.95731546	Female
3D6.153448E58B	Ashlu	FW	5	2	27.5	18.9	11.9	1.121555889	23.41494415	24.68320723	-1.26826308	Female
3D6.153448E58B	Ashlu	SW	5	1	27.6	18.9	11.9	1.121555889	23.41494415	24.68320723	-1.26826308	Female
3D6.153448E58D	Ashlu	FW	4	2	27.5	19.2	12.1	1.083789946	24.52089033	25.58009475	-1.05920442	Female
3D6.153448E58D	Ashlu	SW	5	1	27.2	19.2	12.1	1.083789946	24.52089033	25.58009475	-1.05920442	Female
3D6.153448E58E	Ashlu	FW	4	2	27.1	15.8	11.5	1.038875647	23.63595533	25.24813217	-1.61217684	Female
3D6.153448E58E	Ashlu	SW	2	2	26.8	15.8	11.5	1.038875647	23.63595533	25.24813217	-1.61217684	Female
3D6.153448E58F	Ashlu	FW	2	1	27.8	19.1	12.3	1.026403284	22.13839776	23.11045284	-0.97205508	Female
3D6.153448E58F	Ashlu	SW	3	1	26.6	19.1	12.3	1.026403284	22.13839776	23.11045284	-0.97205508	Female
3D6.153448E592	Ashlu	SW	2	2	26.6	21.6	12.9	1.006200712	36.23085754	24.84211892	11.38873862	Male
3D6.153448E592	Ashlu	FW	4	2	26.4	21.6	12.9	1.006200712	36.23085754	24.84211892	11.38873862	Male
3D6.153448E593	Ashlu	FW	1	1	27.4	17.8	11.9	1.056280149	34.38442583	24.00528248	10.37914335	Male
3D6.153448E593	Ashlu	SW	4	2	26.7	17.8	11.9	1.056280149	34.38442583	24.00528248	10.37914335	Male
3D6.153448E594	Ashlu	FW	4	2	27.2	15.9	11.4	1.073204711	38.33829198	25.19597839	13.14231359	Male
3D6.153448E594	Ashlu	SW	4	2	26.5	15.9	11.4	1.073204711	38.33829198	25.19597839	13.14231359	Male
3D6.153448E598	Ashlu	SW	3	1	27.5	20.1	12.2	1.106920844	23.31561125	24.46596085	-1.1503496	Female
3D6.153448E598	Ashlu	FW	4	2	27.6	20.1	12.2	1.106920844	23.31561125	24.46596085	-1.1503496	Female
3D6.153448E59A	Ashlu	SW	1	1	25.9	20	12.3	1.074767837	0	25.34143177	-25.34143177	Female
3D6.153448E59A	Ashlu	FW	1	1	27.1	20	12.3	1.074767837	0	25.34143177	-25.34143177	Female
3D6.153448E59D	Ashlu	FW	3	1	26.7	16.8	11.6	1.076304892	37.00158223	23.8228348	13.17874743	Male
3D6.153448E59D	Ashlu	SW	1	1	27.2	16.8	11.6	1.076304892	37.00158223	23.8228348	13.17874743	Male
3D6.153448E59F	Ashlu	SW	4	2	27.4	15.7	11.4	1.05970528	36.85099732	25.49058452	11.3604128	Male
3D6.153448E59F	Ashlu	FW	2	1	26.9	15.7	11.4	1.05970528	36.85099732	25.49058452	11.3604128	Male
3D6.153448E5A0	Ashlu	SW	2	2	27.0	19.9	12.4	1.04372965	34.25520485	24.3317782	9.92342665	Male
3D6.153448E5A0	Ashlu	FW	2	1	27.7	19.9	12.4	1.04372965	34.25520485	24.3317782	9.92342665	Male
3D6.153448E5A1	Ashlu	SW	3	1	28.1	19.7	12.1	1.112013642	34.79536423	23.67524076	11.12012347	Male
3D6.153448E5A1	Ashlu	FW	2	1	27.3	19.7	12.1	1.112013642	34.79536423	23.67524076	11.12012347	Male
3D6.153448E5A2	Ashlu	FW	2	1	27.4	17.3	11.6	1.108337775	36.96661766	27.56802665	9.39859101	Male
3D6.153448E5A2	Ashlu	SW	3	1	28.2	17.3	11.6	1.108337775	36.96661766	27.56802665	9.39859101	Male
3D6.153448E5A3	Ashlu	SW	2	2	26.7	16.5	11.3	1.143532768	25.63138731	26.98151577	-1.35012846	Female
3D6.153448E5A3	Ashlu	FW	5	2	27.2	16.5	11.3	1.143532768	25.63138731	26.98151577	-1.35012846	Female
3D6.153448E5A6	Ashlu	SW	4	2	26.5	15.9	11.5	1.04545081	22.82606879	24.4431366	-1.61706781	Female
3D6.153448E5A6	Ashlu	FW	3	1	27.5	15.9	11.5	1.04545081	22.82606879	24.4431366	-1.61706781	Female
3D6.153448E5AA	Ashlu	FW	3	1	27.5	18.4	11.7	1.148841824	22.92641077	24.00362734	-1.07721657	Female
3D6.153448E5AA	Ashlu	SW	1	1	26.9	18.4	11.7	1.148841824	22.92641077	24.00362734	-1.07721657	Female
3D6.153448E5AC	Ashlu	FW	1	1	27.1	11.6	10.5	1.002051614	22.78651045	24.61397424	-1.82746379	Female
3D6.153448E5AC	Ashlu	SW	3	1	25.9	11.6	10.5	1.002051614	22.78651045	24.61397424	-1.82746379	Female
3D6.153448E5AD	Ashlu	FW	2	1	26.6	17.7	11.9	1.050345991	21.83556583	22.5753311	-0.73976527	Female
3D6.153448E5AD	Ashlu	SW	4	2	26.7	17.7	11.9	1.050345991	21.83556583	22.5753311	-0.73976527	Female
3D6.153448E5B0	Ashlu	SW	1	1	27.4	14.9	11	1.119459053	24.20213868	25.81032982	-1.60819114	Female
3D6.153448E5B0	Ashlu	FW	4	2	25.5	14.9	11	1.119459053	24.20213868	25.81032982	-1.60819114	Female
3D6.153448E5B2	Ashlu	SW	4	2	27.6	18.4	11.8	1.119880806	37.87918589	26.31073205	11.56845384	Male
3D6.153448E5B2	Ashlu	FW	2	1	27.1	18.4	11.8	1.119880806	37.87918589	26.31073205	11.56845384	Male
3D6.153448E5B3	Ashlu	FW	4	2	26.9	20	12	1.157407407	0	25.2872264	-25.2872264	Female
3D6.153448E5B3	Ashlu	SW	1	1	26.7	20	12	1.157407407	0	25.2872264	-25.2872264	Female
3D6.153448E5B4	Ashlu	FW	3	1	27.5	19.9	12	1.15162037	21.83768921	22.56216115	-0.72447194	Female
3D6.153448E5B4	Ashlu	SW	2	2	27.8	19.9	12	1.15162037	21.83768921	22.56216115	-0.72447194	Female
3D6.153448E5B7	Ashlu	FW	5	2	26.7	16.9	11.6	1.082711468	37.13937626	26.36915215	10.77022411	Male
3D6.153448E5B7	Ashlu	SW	4	2	27.2	16.9	11.6	1.082711468	37.13937626	26.36915215	10.77022411	Male
3D6.153448E5B9	Ashlu	SW	5	1	27.3	17.7	11.8	1.077276645	35.64747483	24.84789502	10.79957981	Male
3D6.153448E5B9	Ashlu	FW	1	1	27.2	17.7	11.8	1.077276645	35.64747483	24.84789502	10.79957981	Male
3D6.153448E5BA	Ashlu	FW	1	1	27.2	10	9.7	1.095682682	21.27975777	22.23173042	-0.95197265	Female
3D6.153448E5BA	Ashlu	SW	4	2	27.1	10	9.7	1.095682682	21.27975777	22.23173042	-0.95197265	Female
3D6.153448E5BB	Ashlu	FW	5	2	27.5	14	11.2	0.996492347	23.70455844	24.43419971	-0.72964127	Female
3D6.153448E5BB	Ashlu	SW	4	2	26.7	14	11.2	0.996492347	23.70455844	24.43419971	-0.72964127	Female
3D6.153448E5BC	Ashlu	SW	3	1	27.1	18.6	11.8	1.132053423	35.74971663	24.53367936	11.21603727	Male
3D6.153448E5BC	Ashlu	FW	4	2	26.5	18.6	11.8	1.132053423	35.74971663	24.53367936	11.21603727	Male
3D6.153448E5BD	Ashlu	SW	1	1	27.6	16.9	11.8	1.028586175	36.69451497	26.626954	10.06756097	Male
3D6.153448E5BD	Ashlu	FW	2	1	27.4	16.9	11.8	1.028586175	36.69451497	26.626954	10.06756097	Male
3D6.153448E5C0	Ashlu	SW	1	1	27.3	17.9	12.1	1.010408335	24.99430967	25.58076542	-0.58645575	Female
3D6.153448E5C0	Ashlu	FW	1	1	27.5	17.9	12.1	1.010408335	24.99430967	25.58076542	-0.58645575	Female
3D6.153448E5C2	Ashlu	FW	5	2	27.0	18.2	11.6	1.165996966	24.84082458	25.83756554	-0.99674096	Female
3D6.153448E5C2	Ashlu	SW	4	2	25.5	18.2	11.6	1.165996966	24.84082458	25.83756554	-0.99674096	Female
3D6.153448E5C4	Ashlu	FW	4	2	26.8	18.4	12	1.064814815	0	23.21057727	-23.21057727	Female
3D6.153448E5C4	Ashlu	SW	3	1	26.9	18.4	12	1.064814815	0	23.21057727	-23.21057727	Female
3D6.153448E5C5	Ashlu	FW	2	1	26.9	15.5	11.4	1.04620585	37.46407135	25.08136813	12.38270322	Male
3D6.153448E5C5	Ashlu	SW	4	2	26.6	15.5	11.4	1.04620585	37.46407135	25.08136813	12.38270322	Male
3D6.153448E5C7	Ashlu	SW	3	1	27.1	14.2	11.2	1.010727952	35.13854925	25.20340691	9.93514234	Male
3D6.153448E5C7	Ashlu	FW	1	1	27.3	14.2	11.2	1.010727952	35.13854925	25.20340691	9.93514234	Male
3D6.153448E5C9	Ashlu	FW	4	2	27.4	17	11.7	1.061429946	24.2120026	24.90853012	-0.69652752	Female
3D6.153448E5C9	Ashlu	SW	3	1	27.0	17	11.7	1.061429946	24.2120026	24.90853012	-0.69652752	Female
3D6.153448E5CB	Ashlu	FW	4	2	27.7	12.6	10.6	1.057920297	34.69079006	26.67808011	8.01270995	Male
3D6.153448E5CB	Ashlu	SW	5	1	27.7	12.6	10.6	1.057920297	34.69079006	26.67808011	8.01270995	Male
3D6.153448E5CD	Ashlu	SW	3	1	27.0	13.6	11	1.021788129	25.5934799	26.29280637	-0.69932647	Female
3D6.153448E5CD	Ashlu	FW	1	1	27.4	13.6	11	1.021788129	25.5934799	26.29280637	-0.69932647	Female
3D6.153448E5CE	Ashlu	FW	1	1	27.7	13.1	10.8	1.039920236	36.72272258	26.76354575	9.95917683	Male
3D6.153448E5CE	Ashlu	SW	4	2	27.8	13.1	10.8	1.039920236	36.72272258	26.76354575	9.95917683	Male
3D6.153448E5CF	Ashlu	FW	3	1	27.0	39.7	15.2	1.130471825	24.77195806	25.27690965	-0.50495159	Female
3D6.153448E5CF	Ashlu	SW	5	1	26.5	39.7	15.2	1.130471825	24.77195806	25.27690965	-0.50495159	Female
3D6.153448E5D0	Ashlu	SW	1	1	26.5	17.7	11.7	1.105135885	22.10909058	23.03780736	-0.92871678	Female
3D6.153448E5D0	Ashlu	FW	1	1	27.6	17.7	11.7	1.105135885	22.10909058	23.03780736	-0.92871678	Female
3D6.153448E5D4	Ashlu	FW	4	2	27.5	15.2	11.3	1.053436247	23.94951933	25.40029636	-1.45077703	Female
3D6.153448E5D4	Ashlu	SW	1	1	27.1	15.2	11.3	1.053436247	23.94951933	25.40029636	-1.45077703	Female
3D6.153448E5D5	Ashlu	FW	3	1	27.6	16.6	11.5	1.091476946	23.78716448	24.50195058	-0.7147861	Female
3D6.153448E5D5	Ashlu	SW	1	1	26.3	16.6	11.5	1.091476946	23.78716448	24.50195058	-0.7147861	Female
3D6.153448E5D7	Ashlu	FW	3	1	27.7	20.8	12.3	1.11775855	23.25173354	24.75601909	-1.50428555	Female
3D6.153448E5D7	Ashlu	SW	3	1	27.2	20.8	12.3	1.11775855	23.25173354	24.75601909	-1.50428555	Female
3D6.153448E5D8	Ashlu	FW	3	1	27.2	24.8	12.3	1.332712118	24.88354157	26.00467909	-1.12113752	Female
3D6.153448E5D8	Ashlu	SW	5	1	26.6	24.8	12.3	1.332712118	24.88354157	26.00467909	-1.12113752	Female
3D6.153448E5DA	Ashlu	FW	2	1	26.6	14.6	11.2	1.039199162	24.01225302	24.55181435	-0.53956133	Female
3D6.153448E5DA	Ashlu	SW	4	2	26.8	14.6	11.2	1.039199162	24.01225302	24.55181435	-0.53956133	Female
3D6.153448E5DB	Ashlu	FW	5	2	27.2	20	12.3	1.074767837	35.58434998	25.8857491	9.69860088	Male
3D6.153448E5DB	Ashlu	SW	2	2	26.9	20	12.3	1.074767837	35.58434998	25.8857491	9.69860088	Male
3D6.153448E5DD	Ashlu	FW	2	1	27.3	18.9	11.9	1.121555889	23.26580364	23.99154857	-0.72574493	Female
3D6.153448E5DD	Ashlu	SW	3	1	27.8	18.9	11.9	1.121555889	23.26580364	23.99154857	-0.72574493	Female
3D6.153448E5E0	Ashlu	FW	4	2	27.4	14.9	11.2	1.060552569	22.30898688	23.14460588	-0.835619	Female
3D6.153448E5E0	Ashlu	SW	4	2	26.3	14.9	11.2	1.060552569	22.30898688	23.14460588	-0.835619	Female
3D6.153448E5E3	Ashlu	FW	5	2	26.9	18.8	12.1	1.061210989	0	25.21209185	-25.21209185	Female
3D6.153448E5E3	Ashlu	SW	1	1	27.2	18.8	12.1	1.061210989	0	25.21209185	-25.21209185	Female
3D6.153448E5E5	Ashlu	FW	1	1	27.6	19.4	12	1.122685185	22.71965611	23.73457942	-1.01492331	Female
3D6.153448E5E5	Ashlu	SW	2	2	26.9	19.4	12	1.122685185	22.71965611	23.73457942	-1.01492331	Female
3D6.153448E5EA	Ashlu	FW	4	2	27.6	22.3	12.2	1.228076359	35.56080492	25.53467657	10.02612835	Male
3D6.153448E5EA	Ashlu	SW	5	1	26.9	22.3	12.2	1.228076359	35.56080492	25.53467657	10.02612835	Male
3D6.153448E5EB	Ashlu	FW	1	1	27.1	18.5	12.1	1.044276771	23.87146821	25.0209936	-1.14952539	Female
3D6.153448E5EB	Ashlu	SW	5	1	27.2	18.5	12.1	1.044276771	23.87146821	25.0209936	-1.14952539	Female
3D6.153448E5ED	Ashlu	FW	3	1	27.3	24.7	13.1	1.098709972	24.55454227	25.63809262	-1.08355035	Female
3D6.153448E5ED	Ashlu	SW	4	2	26.9	24.7	13.1	1.098709972	24.55454227	25.63809262	-1.08355035	Female
3D6.153448E5EE	Ashlu	FW	5	2	27.4	15.5	11.6	0.993019394	25.08885737	26.11933142	-1.03047405	Female
3D6.153448E5EF	Ashlu	FW	2	1	27.4	16.9	11.5	1.111202433	24.78456224	25.80015013	-1.01558789	Female
3D6.153448E5EF	Ashlu	SW	2	2	28.1	16.9	11.5	1.111202433	24.78456224	25.80015013	-1.01558789	Female
3D6.153448E5F1	Ashlu	SW	3	1	26.3	18	12	1.041666667	23.50410355	24.89259362	-1.38849007	Female
3D6.153448E5F1	Ashlu	FW	3	1	27.0	18	12	1.041666667	23.50410355	24.89259362	-1.38849007	Female
3D6.153448E5F5	Ashlu	FW	2	1	28.1	21.1	12.3	1.133880068	23.32353086	23.95999864	-0.63646778	Female
3D6.153448E5F5	Ashlu	SW	4	2	26.8	21.1	12.3	1.133880068	23.32353086	23.95999864	-0.63646778	Female
3D6.153448E5F7	Ashlu	FW	3	1	27.1	26.9	13.1	1.196570779	36.51884267	23.96821757	12.5506251	Male
3D6.153448E5F7	Ashlu	SW	5	1	27.4	26.9	13.1	1.196570779	36.51884267	23.96821757	12.5506251	Male
3D6.153448E5F9	Ashlu	FW	5	2	27.4	16.9	11.6	1.082711468	35.20170967	26.01378448	9.18792519	Male
3D6.153448E5F9	Ashlu	SW	5	1	27.5	16.9	11.6	1.082711468	35.20170967	26.01378448	9.18792519	Male
3D6.153448E5FC	Ashlu	FW	1	1	27.6	21.1	12.6	1.054801697	34.86153421	24.21863093	10.64290328	Male
3D6.153448E5FC	Ashlu	SW	4	2	26.7	21.1	12.6	1.054801697	34.86153421	24.21863093	10.64290328	Male
3D6.153448E5FD	Ashlu	FW	2	1	27.2	29.9	13.8	1.137716166	24.60866571	24.45733451	0.1513312	Male
3D6.153448E5FD	Ashlu	SW	3	1	27.2	29.9	13.8	1.137716166	24.60866571	24.45733451	0.1513312	Male
3D6.153448E5FE	Ashlu	FW	3	1	26.9	17.6	11.8	1.071190336	36.67537661	23.81001759	12.86535902	Male
3D6.153448E5FE	Ashlu	SW	3	1	26.8	17.6	11.8	1.071190336	36.67537661	23.81001759	12.86535902	Male
3D6.153448E600	Ashlu	SW	3	1	26.6	13.4	10.4	1.191255121	36.54452261	25.75748099	10.78704162	Male
3D6.153448E600	Ashlu	FW	5	2	27.2	13.4	10.4	1.191255121	36.54452261	25.75748099	10.78704162	Male
3D6.153448E601	Ashlu	SW	2	2	27.2	18.5	12.2	1.018807742	36.84344542	25.3014648	11.54198062	Male
3D6.153448E601	Ashlu	FW	5	2	27.3	18.5	12.2	1.018807742	36.84344542	25.3014648	11.54198062	Male
3D6.153448E604	Ashlu	FW	1	1	27.4	16.1	11.3	1.115810761	35.34372543	24.66298267	10.68074276	Male
3D6.153448E604	Ashlu	SW	3	1	27.4	16.1	11.3	1.115810761	35.34372543	24.66298267	10.68074276	Male
3D6.153448E605	Ashlu	FW	2	1	27.2	19.4	12.3	1.042524802	25.52916164	25.98891551	-0.45975387	Female
3D6.153448E605	Ashlu	SW	2	2	26.8	19.4	12.3	1.042524802	25.52916164	25.98891551	-0.45975387	Female
3D6.153448E606	Ashlu	SW	1	1	26.7	21.2	12.6	1.059800757	25.01533632	25.52260769	-0.50727137	Female
3D6.153448E606	Ashlu	FW	4	2	27.3	21.2	12.6	1.059800757	25.01533632	25.52260769	-0.50727137	Female
3D6.153448E607	Ashlu	SW	5	1	26.4	24.8	12.6	1.239766924	0	25.36738748	-25.36738748	Female
3D6.153448E607	Ashlu	FW	5	2	27.4	24.8	12.6	1.239766924	0	25.36738748	-25.36738748	Female
3D6.153448E608	Ashlu	FW	4	2	26.9	16.4	11.5	1.078326621	23.39826226	24.32379789	-0.92553563	Female
3D6.153448E608	Ashlu	SW	4	2	26.7	16.4	11.5	1.078326621	23.39826226	24.32379789	-0.92553563	Female
3D6.153448E60C	Ashlu	FW	4	2	27.6	11.1	10.3	1.015807242	25.77924975	26.88171025	-1.1024605	Female
3D6.153448E60C	Ashlu	SW	5	1	26.1	11.1	10.3	1.015807242	25.77924975	26.88171025	-1.1024605	Female
3D6.153448E60D	Ashlu	FW	2	1	26.6	17.4	11.9	1.032543517	24.35673115	25.03102803	-0.67429688	Female
3D6.153448E60D	Ashlu	SW	1	1	27.3	17.4	11.9	1.032543517	24.35673115	25.03102803	-0.67429688	Female
3D6.153448E60F	Ashlu	FW	1	1	27.5	15.3	10.9	1.181440724	23.49373446	24.51115584	-1.01742138	Female
3D6.153448E60F	Ashlu	SW	4	2	26.8	15.3	10.9	1.181440724	23.49373446	24.51115584	-1.01742138	Female
3D6.153448E610	Ashlu	SW	1	1	27.8	13.8	10.6	1.158674611	23.09244284	24.75400814	-1.6615653	Female
3D6.153448E610	Ashlu	FW	2	1	27.6	13.8	10.6	1.158674611	23.09244284	24.75400814	-1.6615653	Female
3D6.153448E612	Ashlu	SW	2	2	26.9	18.4	11.8	1.119880806	23.41218015	25.06052669	-1.64834654	Female
3D6.153448E612	Ashlu	FW	2	1	27.3	18.4	11.8	1.119880806	23.41218015	25.06052669	-1.64834654	Female
3D6.153448E618	Ashlu	FW	5	2	27.4	20.1	12	1.163194444	36.55788656	25.68329094	10.87459562	Male
3D6.153448E618	Ashlu	SW	2	2	26.9	20.1	12	1.163194444	36.55788656	25.68329094	10.87459562	Male
3D6.153448E61C	Ashlu	FW	5	2	27.4	16.2	11.1	1.184530038	22.84150587	23.69064718	-0.84914131	Female
3D6.153448E61C	Ashlu	SW	5	1	26.8	16.2	11.1	1.184530038	22.84150587	23.69064718	-0.84914131	Female
3D6.153448E61F	Ashlu	SW	5	1	26.4	21.4	12.8	1.020431519	36.36925062	25.34326636	11.02598426	Male
3D6.153448E61F	Ashlu	FW	1	1	27.5	21.4	12.8	1.020431519	36.36925062	25.34326636	11.02598426	Male
3D6.153448E620	Ashlu	SW	5	1	27.4	28.5	13.3	1.211406605	24.28940423	24.99762182	-0.70821759	Female
3D6.153448E620	Ashlu	FW	4	2	27.5	28.5	13.3	1.211406605	24.28940423	24.99762182	-0.70821759	Female
3D6.153448E621	Ashlu	SW	2	2	27.2	20.3	12.2	1.117934981	36.31923127	24.90474752	11.41448375	Male
3D6.153448E621	Ashlu	FW	3	1	27.3	20.3	12.2	1.117934981	36.31923127	24.90474752	11.41448375	Male
3D6.153448E622	Ashlu	FW	5	2	27.4	17.3	11.6	1.108337775	24.42713788	25.66056612	-1.23342824	Female
3D6.153448E622	Ashlu	SW	1	1	27.8	17.3	11.6	1.108337775	24.42713788	25.66056612	-1.23342824	Female
3D6.153448E62C	Ashlu	SW	4	2	26.5	19.1	11.9	1.133424205	36.05306412	25.08688429	10.96617983	Male
3D6.153448E62C	Ashlu	FW	5	2	27.5	19.1	11.9	1.133424205	36.05306412	25.08688429	10.96617983	Male
3D6.153448E62D	Ashlu	SW	2	2	27.3	17	12	0.983796296	26.17711304	26.08437272	0.09274032	Male
3D6.153448E62D	Ashlu	FW	3	1	27.6	17	12	0.983796296	26.17711304	26.08437272	0.09274032	Male
3D6.153448E62F	Ashlu	SW	5	1	26.2	16.1	11.8	0.979895705	37.55771914	25.56870609	11.98901305	Male
3D6.153448E62F	Ashlu	FW	5	2	27.1	16.1	11.8	0.979895705	37.55771914	25.56870609	11.98901305	Male
3D6.153448E631	Ashlu	FW	3	1	27.2	14.2	10.9	1.096500542	23.18572522	24.77112938	-1.58540416	Female
3D6.153448E631	Ashlu	SW	5	1	26.6	14.2	10.9	1.096500542	23.18572522	24.77112938	-1.58540416	Female
3D6.153448E632	Ashlu	FW	2	1	27.3	25.7	13	1.169776969	23.03139566	24.019453	-0.98805734	Female
3D6.153448E632	Ashlu	SW	3	1	26.5	25.7	13	1.169776969	23.03139566	24.019453	-0.98805734	Female
3D6.153448E633	Ashlu	FW	3	1	27.4	19.6	12.2	1.079385499	22.84812757	24.17951062	-1.33138305	Female
3D6.153448E633	Ashlu	SW	3	1	27.3	19.6	12.2	1.079385499	22.84812757	24.17951062	-1.33138305	Female
3D6.153448E635	Ashlu	SW	4	2	26.6	16	11.6	1.025052278	24.29773892	25.36407478	-1.06633586	Female
3D6.153448E635	Ashlu	FW	4	2	27.3	16	11.6	1.025052278	24.29773892	25.36407478	-1.06633586	Female
3D6.153448E637	Ashlu	FW	4	2	26.6	14.7	11	1.104432757	34.77335165	25.47894482	9.29440683	Male
3D6.153448E638	Ashlu	FW	1	1	27.5	21.6	12.1	1.219263689	0	25.99437894	-25.99437894	Female
3D6.153448E638	Ashlu	SW	1	1	27.8	21.6	12.1	1.219263689	0	25.99437894	-25.99437894	Female
3D6.153448E63A	Ashlu	FW	4	2	27.1	16.3	11.9	0.967267777	37.52889372	25.61368079	11.91521293	Male
3D6.153448E63C	Ashlu	FW	2	1	27.1	17.3	11.8	1.05293141	34.67960101	22.64586416	12.03373685	Male
3D6.153448E63D	Ashlu	SW	3	1	28.1	11.8	10.6	0.990750754	34.03689207	25.03832786	8.99856421	Male
3D6.153448E63D	Ashlu	FW	1	1	27.7	11.8	10.6	0.990750754	34.03689207	25.03832786	8.99856421	Male
3D6.153448E63E	Ashlu	SW	3	1	27.3	16.4	11.6	1.050678585	34.30571747	23.05260832	11.25310915	Male
3D6.153448E63E	Ashlu	FW	4	2	27.3	16.4	11.6	1.050678585	34.30571747	23.05260832	11.25310915	Male
3D6.153448E63F	Ashlu	SW	1	1	27.5	21	12.2	1.156484463	0	24.97229416	-24.97229416	Female
3D6.153448E63F	Ashlu	FW	1	1	27.2	21	12.2	1.156484463	0	24.97229416	-24.97229416	Female
3D6.153448E640	Ashlu	SW	3	1	26.6	16.7	11.5	1.098052108	34.28037363	24.98594429	9.29442934	Male
3D6.153448E640	Ashlu	FW	1	1	26.9	16.7	11.5	1.098052108	34.28037363	24.98594429	9.29442934	Male
3D6.153448E641	Ashlu	FW	5	2	27.3	15.5	11.2	1.103259384	23.51935323	24.18352114	-0.66416791	Female
3D6.153448E641	Ashlu	SW	5	1	26.7	15.5	11.2	1.103259384	23.51935323	24.18352114	-0.66416791	Female
3D6.153448E642	Ashlu	SW	2	2	27.0	15.7	11.5	1.032300485	34.45801571	23.12789374	11.33012197	Male
3D6.153448E642	Ashlu	FW	4	2	27.0	15.7	11.5	1.032300485	34.45801571	23.12789374	11.33012197	Male
3D6.153448E643	Ashlu	SW	1	1	28.0	22.5	12.5	1.152	37.37950237	24.91981798	12.45968439	Male
3D6.153448E643	Ashlu	FW	3	1	27.6	22.5	12.5	1.152	37.37950237	24.91981798	12.45968439	Male
3D6.153448E644	Ashlu	FW	3	1	26.6	16.6	11.7	1.036455124	24.15589401	24.79360279	-0.63770878	Female
3D6.153448E644	Ashlu	SW	5	1	26.9	16.6	11.7	1.036455124	24.15589401	24.79360279	-0.63770878	Female
3D6.153448E646	Ashlu	SW	4	2	27.8	22.6	12.5	1.15712	35.42752138	25.46072698	9.9667944	Male
3D6.153448E646	Ashlu	FW	3	1	27.5	22.6	12.5	1.15712	35.42752138	25.46072698	9.9667944	Male
3D6.153448E647	Ashlu	FW	5	2	27.2	25.7	12.9	1.197192514	36.97696292	25.1920896	11.78487332	Male
3D6.153448E647	Ashlu	SW	2	2	26.3	25.7	12.9	1.197192514	36.97696292	25.1920896	11.78487332	Male
3D6.153448E648	Ashlu	FW	2	1	27.6	21.5	12.4	1.127647612	36.42426844	25.17331119	11.25095725	Male
3D6.153448E64A	Ashlu	SW	4	2	27.7	19.9	12	1.15162037	25.35704242	25.24491635	0.11212607	Male
3D6.153448E64A	Ashlu	FW	2	1	27.0	19.9	12	1.15162037	25.35704242	25.24491635	0.11212607	Male
3D6.153448E64B	Ashlu	SW	1	1	27.6	16.6	11.5	1.091476946	23.21418011	24.63930291	-1.4251228	Female
3D6.153448E64B	Ashlu	FW	5	2	27.5	16.6	11.5	1.091476946	23.21418011	24.63930291	-1.4251228	Female
3D6.153448E64E	Ashlu	SW	4	2	26.0	14.3	10.9	1.104222376	23.11622866	23.03807254	0.07815612	Male
3D6.153448E64E	Ashlu	FW	4	2	27.4	14.3	10.9	1.104222376	23.11622866	23.03807254	0.07815612	Male
3D6.153448E64F	Ashlu	FW	4	2	27.4	15.2	11.1	1.1114109	34.34780028	25.02713812	9.32066216	Male
3D6.153448E64F	Ashlu	SW	5	1	27.3	15.2	11.1	1.1114109	34.34780028	25.02713812	9.32066216	Male
3D6.153448E651	Ashlu	SW	2	2	26.6	15.3	11.4	1.03270642	36.77117516	25.11167305	11.65950211	Male
3D6.153448E651	Ashlu	FW	4	2	27.4	15.3	11.4	1.03270642	36.77117516	25.11167305	11.65950211	Male
3D6.153448E652	Ashlu	FW	1	1	26.9	26.5	13.2	1.152189944	34.91376105	23.8872826	11.02647845	Male
3D6.153448E652	Ashlu	SW	1	1	27.5	26.5	13.2	1.152189944	34.91376105	23.8872826	11.02647845	Male
3D6.153448E655	Ashlu	SW	4	2	27.3	15.8	11.5	1.038875647	23.09894695	24.0061041	-0.90715715	Female
3D6.153448E655	Ashlu	FW	1	1	27.6	15.8	11.5	1.038875647	23.09894695	24.0061041	-0.90715715	Female
3D6.153448E656	Ashlu	SW	2	2	27.4	13.6	10.9	1.050169533	22.83859089	23.68908133	-0.85049044	Female
3D6.153448E656	Ashlu	FW	4	2	27.3	13.6	10.9	1.050169533	22.83859089	23.68908133	-0.85049044	Female
3D6.153448E657	Ashlu	SW	5	1	27.1	20.8	12.2	1.145470326	0	25.33358239	-25.33358239	Female
3D6.153448E657	Ashlu	FW	5	2	27.4	20.8	12.2	1.145470326	0	25.33358239	-25.33358239	Female
3D6.153448E658	Ashlu	SW	1	1	27.4	18.6	11.6	1.191623273	24.97115516	26.06201659	-1.09086143	Female
3D6.153448E658	Ashlu	FW	3	1	27.7	18.6	11.6	1.191623273	24.97115516	26.06201659	-1.09086143	Female
3D6.153448E659	Ashlu	SW	4	2	27.4	15.4	11.5	1.012574998	34.43934893	24.88276034	9.55658859	Male
3D6.153448E659	Ashlu	FW	2	1	26.5	15.4	11.5	1.012574998	34.43934893	24.88276034	9.55658859	Male
3D6.153448E65A	Ashlu	SW	4	2	26.9	20.4	12.4	1.069954013	36.86081076	25.25432704	11.60648372	Male
3D6.153448E65A	Ashlu	FW	2	1	27.2	20.4	12.4	1.069954013	36.86081076	25.25432704	11.60648372	Male
3D6.153448E65C	Ashlu	SW	4	2	27.8	16.7	11.8	1.016413557	22.78614223	23.68969443	-0.9035522	Female
3D6.153448E65C	Ashlu	FW	3	1	27.6	16.7	11.8	1.016413557	22.78614223	23.68969443	-0.9035522	Female
3D6.153448E65D	Ashlu	SW	2	2	27.0	12.2	10.4	1.084575558	25.05077907	26.06866522	-1.01788615	Female
3D6.153448E65D	Ashlu	FW	4	2	27.4	12.2	10.4	1.084575558	25.05077907	26.06866522	-1.01788615	Female
3D6.153448E660	Ashlu	SW	2	2	26.8	19.5	12.1	1.100724164	26.60591967	27.12275967	-0.51684	Female
3D6.153448E660	Ashlu	FW	2	1	27.2	19.5	12.1	1.100724164	26.60591967	27.12275967	-0.51684	Female
3D6.153448E661	Ashlu	FW	5	2	27.3	15.8	11.6	1.012239124	24.26310533	24.92594866	-0.66284333	Female
3D6.153448E661	Ashlu	SW	3	1	26.4	15.8	11.6	1.012239124	24.26310533	24.92594866	-0.66284333	Female
3D6.153448E664	Ashlu	SW	1	1	27.2	22.8	12.6	1.13978572	37.88542359	24.70073345	13.18469014	Male
3D6.153448E664	Ashlu	FW	4	2	26.9	22.8	12.6	1.13978572	37.88542359	24.70073345	13.18469014	Male
3D6.153448E668	Ashlu	SW	5	1	26.8	19.8	12.2	1.090399637	35.58340856	24.85087329	10.73253527	Male
3D6.153448E668	Ashlu	FW	1	1	27.0	19.8	12.2	1.090399637	35.58340856	24.85087329	10.73253527	Male
3D6.153448E66A	Ashlu	FW	2	1	27.7	15.3	11.3	1.060366748	36.86998695	25.12499766	11.74498929	Male
3D6.153448E66A	Ashlu	SW	3	1	26.7	15.3	11.3	1.060366748	36.86998695	25.12499766	11.74498929	Male
3D6.153448E66B	Ashlu	SW	5	1	26.2	13	10.9	1.003838524	35.43149338	24.62765549	10.80383789	Male
3D6.153448E66B	Ashlu	FW	2	1	27.5	13	10.9	1.003838524	35.43149338	24.62765549	10.80383789	Male
3D6.153448E66C	Ashlu	FW	2	1	27.0	18.1	11.7	1.130110707	36.5613326	26.41029961	10.15103299	Male
3D6.153448E66C	Ashlu	SW	1	1	27.2	18.1	11.7	1.130110707	36.5613326	26.41029961	10.15103299	Male
3D6.153448E66D	Ashlu	SW	4	2	26.6	21.7	12.3	1.166123103	0	24.7721255	-24.7721255	Female
3D6.153448E66D	Ashlu	FW	2	1	26.9	21.7	12.3	1.166123103	0	24.7721255	-24.7721255	Female
3D6.153448E66E	Ashlu	SW	1	1	27.4	15.8	11.4	1.066454996	24.06373776	25.56557468	-1.50183692	Female
3D6.153448E66E	Ashlu	FW	4	2	27.5	15.8	11.4	1.066454996	24.06373776	25.56557468	-1.50183692	Female
3D6.153448E672	Ashlu	FW	5	2	26.8	18.3	11.7	1.142598118	23.30860798	24.31844351	-1.00983553	Female
3D6.153448E672	Ashlu	SW	5	1	26.3	18.3	11.7	1.142598118	23.30860798	24.31844351	-1.00983553	Female
3D6.153448E673	Ashlu	FW	5	2	27.0	16.3	11.2	1.160201804	24.23017234	25.88408708	-1.65391474	Female
3D6.153448E673	Ashlu	SW	1	1	26.0	16.3	11.2	1.160201804	24.23017234	25.88408708	-1.65391474	Female
3D6.153448E67B	Ashlu	FW	1	1	27.4	15.3	11.7	0.955286951	23.75493828	24.15539308	-0.4004548	Female
3D6.153448E67B	Ashlu	SW	5	1	27.3	15.3	11.7	0.955286951	23.75493828	24.15539308	-0.4004548	Female
3D6.153448E67D	Ashlu	FW	3	1	27.1	19.1	12	1.105324074	34.0115073	23.44850047	10.56300683	Male
3D6.153448E67E	Ashlu	SW	4	2	27.6	14.5	11.1	1.060227503	34.52186923	24.40680474	10.11506449	Male
3D6.153448E67E	Ashlu	FW	1	1	26.7	14.5	11.1	1.060227503	34.52186923	24.40680474	10.11506449	Male
3D6.153448E67F	Ashlu	FW	4	2	27.0	15.2	11.2	1.081905977	34.09204107	22.97374677	11.1182943	Male
3D6.153448E67F	Ashlu	SW	3	1	26.7	15.2	11.2	1.081905977	34.09204107	22.97374677	11.1182943	Male
3D6.153448E680	Ashlu	SW	5	1	27.0	13.6	10.8	1.079611848	33.91407667	24.48764733	9.42642934	Male
3D6.153448E680	Ashlu	FW	2	1	27.4	13.6	10.8	1.079611848	33.91407667	24.48764733	9.42642934	Male
3D6.153448E685	Ashlu	SW	3	1	26.7	21.8	12.2	1.200541014	24.11675282	24.60717531	-0.49042249	Female
3D6.153448E685	Ashlu	FW	3	1	27.5	21.8	12.2	1.200541014	24.11675282	24.60717531	-0.49042249	Female
3D6.153448E686	Ashlu	SW	5	1	27.4	19.8	12	1.145833333	38.26851584	24.85846979	13.41004605	Male
3D6.153448E686	Ashlu	FW	5	2	27.4	19.8	12	1.145833333	38.26851584	24.85846979	13.41004605	Male
3D6.153448E688	Ashlu	FW	5	2	27.2	18.7	12.1	1.055566249	34.84968022	26.04842333	8.80125689	Male
3D6.153448E688	Ashlu	SW	1	1	25.7	18.7	12.1	1.055566249	34.84968022	26.04842333	8.80125689	Male
3D6.153448E689	Ashlu	SW	4	2	26.4	15.6	11.4	1.052955565	35.63219961	25.052102	10.58009761	Male
3D6.153448E689	Ashlu	FW	1	1	27.1	15.6	11.4	1.052955565	35.63219961	25.052102	10.58009761	Male
3D6.153448E68A	Ashlu	SW	3	1	26.5	15.8	11.6	1.012239124	22.73533809	24.39139827	-1.65606018	Female
3D6.153448E68A	Ashlu	FW	4	2	27.5	15.8	11.6	1.012239124	22.73533809	24.39139827	-1.65606018	Female
3D6.153448E68B	Ashlu	SW	3	1	27.3	19.3	12	1.116898148	36.76913674	24.68193245	12.08720429	Male
3D6.153448E68B	Ashlu	FW	4	2	27.4	19.3	12	1.116898148	36.76913674	24.68193245	12.08720429	Male
3D6.153448E68C	Ashlu	FW	5	2	27.4	15.1	11.4	1.019206989	0	25.535156	-25.535156	Female
3D6.153448E68C	Ashlu	SW	3	1	27.8	15.1	11.4	1.019206989	0	25.535156	-25.535156	Female
3D6.153448E68D	Ashlu	FW	2	1	27.1	20.5	12.6	1.024807336	36.49561814	24.87865797	11.61696017	Male
3D6.153448E68D	Ashlu	SW	1	1	26.7	20.5	12.6	1.024807336	36.49561814	24.87865797	11.61696017	Male
3D6.153448E68E	Ashlu	SW	2	2	27.1	19	11.8	1.156398658	24.91983043	25.56831025	-0.64847982	Female
3D6.153448E68E	Ashlu	FW	2	1	27.8	19	11.8	1.156398658	24.91983043	25.56831025	-0.64847982	Female
3D6.153448E68F	Ashlu	SW	4	2	26.8	17.4	11.6	1.114744352	24.6858542	25.33703454	-0.65118034	Female
3D6.153448E68F	Ashlu	FW	3	1	27.5	17.4	11.6	1.114744352	24.6858542	25.33703454	-0.65118034	Female
3D6.153448E692	Ashlu	FW	4	2	27.3	19.9	12.2	1.095906706	34.38452785	25.26370064	9.12082721	Male
3D6.153448E692	Ashlu	SW	4	2	25.1	19.9	12.2	1.095906706	34.38452785	25.26370064	9.12082721	Male
3D6.153448E693	Ashlu	SW	4	2	27.0	18.5	11.9	1.097819256	23.55991034	25.17028529	-1.61037495	Female
3D6.153448E693	Ashlu	FW	4	2	27.4	18.5	11.9	1.097819256	23.55991034	25.17028529	-1.61037495	Female
3D6.153448E694	Ashlu	SW	3	1	27.1	20.5	12.1	1.157171557	36.31817325	25.20712507	11.11104818	Male
3D6.153448E694	Ashlu	FW	1	1	26.4	20.5	12.1	1.157171557	36.31817325	25.20712507	11.11104818	Male
3D6.153448E695	Ashlu	SW	5	1	26.7	15.8	11.5	1.038875647	24.63195713	25.72997294	-1.09801581	Female
3D6.153448E695	Ashlu	FW	1	1	27.2	15.8	11.5	1.038875647	24.63195713	25.72997294	-1.09801581	Female
3D6.153448E696	Ashlu	FW	1	1	27.3	16.7	11.7	1.042698829	24.24314346	24.83089522	-0.58775176	Female
3D6.153448E696	Ashlu	SW	2	2	26.8	16.7	11.7	1.042698829	24.24314346	24.83089522	-0.58775176	Female
3D6.153448E69E	Ashlu	SW	5	1	26.8	19.8	12.1	1.117658382	35.64570972	25.83172733	9.81398239	Male
3D6.153448E69E	Ashlu	FW	1	1	27.4	19.8	12.1	1.117658382	35.64570972	25.83172733	9.81398239	Male
3D6.153448E6A0	Ashlu	FW	5	2	27.2	11.6	10.6	0.973958368	25.26480023	24.96300179	0.30179844	Male
3D6.153448E6A0	Ashlu	SW	3	1	26.5	11.6	10.6	0.973958368	25.26480023	24.96300179	0.30179844	Male
3D6.153448E6A2	Ashlu	SW	2	2	26.0	20.4	12.5	1.04448	36.41626674	25.21188482	11.20438192	Male
3D6.153448E6A2	Ashlu	FW	3	1	27.6	20.4	12.5	1.04448	36.41626674	25.21188482	11.20438192	Male
3D6.153448E6A3	Ashlu	SW	3	1	27.2	20.7	12.5	1.05984	26.13831904	26.56327247	-0.42495343	Female
3D6.153448E6A3	Ashlu	FW	4	2	27.6	20.7	12.5	1.05984	26.13831904	26.56327247	-0.42495343	Female
3D6.153448E6A4	Ashlu	SW	2	2	27.5	19.6	12.1	1.106368903	24.02556489	25.48039634	-1.45483145	Female
3D6.153448E6A4	Ashlu	FW	3	1	27.3	19.6	12.1	1.106368903	24.02556489	25.48039634	-1.45483145	Female
3D6.153448E6A6	Ashlu	FW	4	2	27.2	16.7	11.8	1.016413557	35.27223788	24.94389691	10.32834097	Male
3D6.153448E6A6	Ashlu	SW	1	1	26.8	16.7	11.8	1.016413557	35.27223788	24.94389691	10.32834097	Male
3D6.153448E6A9	Ashlu	SW	4	2	26.6	16.5	11.5	1.084901784	35.21366685	24.74509427	10.46857258	Male
3D6.153448E6A9	Ashlu	FW	4	2	27.6	16.5	11.5	1.084901784	35.21366685	24.74509427	10.46857258	Male
3D6.153448E6AA	Ashlu	FW	2	1	27.8	16.3	11.6	1.044272008	22.99559643	24.03518207	-1.03958564	Female
3D6.153448E6AA	Ashlu	SW	2	2	26.8	16.3	11.6	1.044272008	22.99559643	24.03518207	-1.03958564	Female
3D6.153448E6AB	Ashlu	SW	1	1	27.4	16.2	11.4	1.093453856	0	33.06741579	-33.06741579	Female
3D6.153448E6AB	Ashlu	FW	4	2	28.1	16.2	11.4	1.093453856	0	33.06741579	-33.06741579	Female
3D6.153448E6AC	Ashlu	SW	1	1	27.0	22.5	12.5	1.152	23.68772451	24.59378845	-0.90606394	Female
3D6.153448E6AC	Ashlu	FW	2	1	27.4	22.5	12.5	1.152	23.68772451	24.59378845	-0.90606394	Female
3D6.153448E6AD	Ashlu	SW	1	1	26.3	23.7	13.1	1.054227787	23.52507544	24.140467	-0.61539156	Female
3D6.153448E6AD	Ashlu	FW	1	1	27.2	23.7	13.1	1.054227787	23.52507544	24.140467	-0.61539156	Female
3D6.153448E6B0	Ashlu	FW	3	1	27.2	14	11.2	0.996492347	23.68434967	24.79608509	-1.11173542	Female
3D6.153448E6B0	Ashlu	SW	4	2	27.5	14	11.2	0.996492347	23.68434967	24.79608509	-1.11173542	Female
3D6.153448E6B1	Ashlu	SW	1	1	26.5	17.5	11.8	1.065104027	36.84462466	25.52892187	11.31570279	Male
3D6.153448E6B1	Ashlu	FW	4	2	27.4	17.5	11.8	1.065104027	36.84462466	25.52892187	11.31570279	Male
3D6.153448E6B3	Ashlu	SW	1	1	27.3	16.6	11.3	1.150463269	24.07720281	25.0717655	-0.99456269	Female
3D6.153448E6B3	Ashlu	FW	4	2	27.7	16.6	11.3	1.150463269	24.07720281	25.0717655	-0.99456269	Female
3D6.153448E6B5	Ashlu	FW	3	1	27.3	19.1	11.9	1.133424205	23.48537971	24.51097375	-1.02559404	Female
3D6.153448E6B5	Ashlu	SW	4	2	27.7	19.1	11.9	1.133424205	23.48537971	24.51097375	-1.02559404	Female
3D6.153448E6B6	Ashlu	SW	4	2	27.9	16	11.7	0.99899289	34.81546952	25.39604954	9.41941998	Male
3D6.153448E6B6	Ashlu	FW	5	2	27.4	16	11.7	0.99899289	34.81546952	25.39604954	9.41941998	Male
3D6.153448E6B8	Ashlu	SW	2	2	27.3	16.1	11.5	1.058601134	0	25.00945431	-25.00945431	Female
3D6.153448E6B8	Ashlu	FW	3	1	26.8	16.1	11.5	1.058601134	0	25.00945431	-25.00945431	Female
3D6.153448E6B9	Ashlu	FW	2	1	27.3	22.2	12.8	1.058578491	0	25.03546557	-25.03546557	Female
3D6.153448E6B9	Ashlu	SW	1	1	26.1	22.2	12.8	1.058578491	0	25.03546557	-25.03546557	Female
3D6.153448E6BA	Ashlu	FW	2	1	27.5	16.8	11.5	1.10462727	24.76373551	25.90116341	-1.1374279	Female
3D6.153448E6BA	Ashlu	SW	5	1	27.0	16.8	11.5	1.10462727	24.76373551	25.90116341	-1.1374279	Female
3D6.153448E6C0	Ashlu	FW	3	1	27.0	20	12.2	1.101413775	23.51108571	24.61992392	-1.10883821	Female
3D6.153448E6C0	Ashlu	SW	5	1	26.3	20	12.2	1.101413775	23.51108571	24.61992392	-1.10883821	Female
3D6.153448E6C1	Ashlu	FW	4	2	27.6	12.6	10.7	1.028535325	0	25.02459187	-25.02459187	Female
3D6.153448E6C1	Ashlu	SW	3	1	27.3	12.6	10.7	1.028535325	0	25.02459187	-25.02459187	Female
3D6.153448E6C3	Ashlu	SW	1	1	27.4	24.7	12.7	1.205829183	24.49506722	25.12422315	-0.62915593	Female
3D6.153448E6C4	Ashlu	FW	1	1	26.9	17.1	12	0.989583333	24.47703344	25.60304003	-1.12600659	Female
3D6.153448E6C4	Ashlu	SW	4	2	26.8	17.1	12	0.989583333	24.47703344	25.60304003	-1.12600659	Female
3D6.153448E6C7	Ashlu	SW	2	2	26.8	17.6	11.5	1.157228569	23.15581071	24.71024868	-1.55443797	Female
3D6.153448E6C7	Ashlu	FW	1	1	27.2	17.6	11.5	1.157228569	23.15581071	24.71024868	-1.55443797	Female
3D6.153448E6C9	Ashlu	SW	2	2	26.6	20.7	12.4	1.085688631	38.15253024	24.12807445	14.02445579	Male
3D6.153448E6C9	Ashlu	FW	4	2	27.7	20.7	12.4	1.085688631	38.15253024	24.12807445	14.02445579	Male
3D6.153448E6CA	Ashlu	SW	4	2	27.7	22.8	12.7	1.113073092	0	23.90445423	-23.90445423	Female
3D6.153448E6CA	Ashlu	FW	4	2	27.3	22.8	12.7	1.113073092	0	23.90445423	-23.90445423	Female
3D6.153448E6CC	Ashlu	FW	4	2	27.7	16	11.1	1.16990621	37.37012803	25.11131262	12.25881541	Male
3D6.153448E6CC	Ashlu	SW	4	2	26.8	16	11.1	1.16990621	37.37012803	25.11131262	12.25881541	Male
3D6.153448E6D2	Ashlu	SW	2	2	27.0	32.4	14.2	1.131566227	34.26154232	24.74182895	9.51971337	Male
3D6.153448E6D2	Ashlu	FW	2	1	27.1	32.4	14.2	1.131566227	34.26154232	24.74182895	9.51971337	Male
3D6.153448E6D5	Ashlu	FW	1	1	27.3	16.8	11.8	1.022499866	37.37412264	25.5966477	11.77747494	Male
3D6.153448E6D5	Ashlu	SW	1	1	26.3	16.8	11.8	1.022499866	37.37412264	25.5966477	11.77747494	Male
3D6.153448E6D6	Ashlu	SW	5	1	26.8	30.2	13.8	1.149131378	23.21055242	23.84269581	-0.63214339	Female
3D6.153448E6D6	Ashlu	FW	4	2	27.5	30.2	13.8	1.149131378	23.21055242	23.84269581	-0.63214339	Female
3D6.153448E6D7	Ashlu	FW	4	2	27.8	18.8	12.1	1.061210989	35.02375071	24.75355002	10.27020069	Male
3D6.153448E6D7	Ashlu	SW	3	1	26.8	18.8	12.1	1.061210989	35.02375071	24.75355002	10.27020069	Male
3D6.153448E6D8	Ashlu	SW	2	2	26.9	15.5	11.6	0.993019394	23.81393248	25.34854043	-1.53460795	Female
3D6.153448E6D8	Ashlu	FW	1	1	27.1	15.5	11.6	0.993019394	23.81393248	25.34854043	-1.53460795	Female
3D6.153448E6DB	Ashlu	SW	4	2	26.4	22.9	12.6	1.14478478	35.15539316	25.31462276	9.8407704	Male
3D6.153448E6DB	Ashlu	FW	3	1	27.2	22.9	12.6	1.14478478	35.15539316	25.31462276	9.8407704	Male
3D6.153448E6DD	Ashlu	SW	5	1	27.4	18.1	12	1.047453704	34.05125521	22.54077314	11.51048207	Male
3D6.153448E6DD	Ashlu	FW	1	1	27.3	18.1	12	1.047453704	34.05125521	22.54077314	11.51048207	Male
3D6.153448E6DE	Ashlu	FW	2	1	27.3	29.4	13.5	1.194939796	35.77851549	23.75410182	12.02441367	Male
3D6.153448E6DE	Ashlu	SW	1	1	28.0	29.4	13.5	1.194939796	35.77851549	23.75410182	12.02441367	Male
3D6.153448E6E2	Ashlu	SW	3	1	26.4	19.3	12.1	1.089434685	23.30943639	24.53411418	-1.22467779	Female
3D6.153448E6E2	Ashlu	FW	5	2	27.3	19.3	12.1	1.089434685	23.30943639	24.53411418	-1.22467779	Female
3D6.153448E6E3	Ashlu	FW	2	1	27.5	14.7	11.3	1.018783739	29.4864	29.92380741	-0.43740741	Female
3D6.153448E6E3	Ashlu	SW	5	1	26.7	14.7	11.3	1.018783739	29.4864	29.92380741	-0.43740741	Female
3D6.153448E6E5	Ashlu	FW	3	1	27.4	16.1	11.5	1.058601134	26.29544406	26.64176551	-0.34632145	Female
3D6.153448E6E6	Ashlu	FW	1	1	27.6	19	11.9	1.127490047	24.79026282	24.67205106	0.11821176	Male
3D6.153448E6E6	Ashlu	SW	4	2	27.1	19	11.9	1.127490047	24.79026282	24.67205106	0.11821176	Male
3D6.153448E6EF	Ashlu	SW	4	2	26.9	21.9	12.9	1.020175722	22.43240078	23.04697463	-0.61457385	Female
3D6.153448E6EF	Ashlu	FW	3	1	27.3	21.9	12.9	1.020175722	22.43240078	23.04697463	-0.61457385	Female
3D6.153448E6F5	Ashlu	FW	3	1	27.4	19.2	12	1.111111111	23.83528772	23.77799012	0.0572976	Male
3D6.153448E6F5	Ashlu	SW	5	1	27.1	19.2	12	1.111111111	23.83528772	23.77799012	0.0572976	Male
3D6.153448E6F6	Ashlu	FW	5	2	27.6	14.3	11.1	1.045603675	36.83470441	25.09589329	11.73881112	Male
3D6.153448E6F6	Ashlu	SW	1	1	26.8	14.3	11.1	1.045603675	36.83470441	25.09589329	11.73881112	Male
3D6.153448E6F9	Ashlu	FW	4	2	27.5	17.7	11.4	1.194699584	24.00128155	25.47670195	-1.4754204	Female
3D6.153448E6FD	Ashlu	FW	4	2	27.4	14.4	11.2	1.024963557	22.78877775	23.77468789	-0.98591014	Female
3D6.153448E6FE	Ashlu	SW	2	2	26.7	16.1	11.5	1.058601134	0	25.2472501	-25.2472501	Female
3D6.153448E6FE	Ashlu	FW	4	2	26.8	16.1	11.5	1.058601134	0	25.2472501	-25.2472501	Female
3D6.153448E700	Ashlu	FW	3	1	27.0	16.8	11.4	1.133952147	22.60958042	23.47548898	-0.86590856	Female
3D6.153448E700	Ashlu	SW	1	1	26.0	16.8	11.4	1.133952147	22.60958042	23.47548898	-0.86590856	Female
3D6.153448E701	Ashlu	SW	5	1	26.3	16.7	11.4	1.127202432	25.16343216	25.33878871	-0.17535655	Female
3D6.153448E701	Ashlu	FW	1	1	27.1	16.7	11.4	1.127202432	25.16343216	25.33878871	-0.17535655	Female
3D6.153448E703	Ashlu	FW	5	2	26.9	15.8	11.2	1.124612792	23.82120352	25.33655361	-1.51535009	Female
3D6.153448E703	Ashlu	SW	3	1	26.4	15.8	11.2	1.124612792	23.82120352	25.33655361	-1.51535009	Female
3D6.153448E705	Ashlu	SW	2	2	26.8	17.1	11.8	1.040758792	26.3916328	27.40430895	-1.01267615	Female
3D6.153448E705	Ashlu	FW	3	1	27.3	17.1	11.8	1.040758792	26.3916328	27.40430895	-1.01267615	Female
3D6.153448E706	Ashlu	FW	1	1	27.3	18.7	12.1	1.055566249	37.52176224	25.09447172	12.42729052	Male
3D6.153448E706	Ashlu	SW	5	1	27.0	18.7	12.1	1.055566249	37.52176224	25.09447172	12.42729052	Male
3D6.153448E708	Ashlu	FW	3	1	27.3	23.1	12.9	1.076075761	26.49332921	27.81248269	-1.31915348	Female
3D6.153448E708	Ashlu	SW	1	1	27.4	23.1	12.9	1.076075761	26.49332921	27.81248269	-1.31915348	Female
3D6.153448E709	Ashlu	FW	3	1	27.3	16	11.5	1.052025972	25.48650856	26.59366468	-1.10715612	Female
3D6.153448E709	Ashlu	SW	4	2	27.3	16	11.5	1.052025972	25.48650856	26.59366468	-1.10715612	Female
3D6.153448E70A	Ashlu	SW	2	2	27.4	15.2	11.4	1.025956705	35.05273662	25.46644538	9.58629124	Male
3D6.153448E70A	Ashlu	FW	4	2	27.6	15.2	11.4	1.025956705	35.05273662	25.46644538	9.58629124	Male
3D6.153448E70E	Ashlu	SW	3	1	27.3	18.1	11.5	1.190104381	35.42637149	23.41109159	12.0152799	Male
3D6.153448E70E	Ashlu	FW	3	1	27.1	18.1	11.5	1.190104381	35.42637149	23.41109159	12.0152799	Male
3D6.153448E710	Ashlu	FW	3	1	27.3	23.5	12.6	1.174779142	0	25.74136755	-25.74136755	Female
3D6.153448E710	Ashlu	SW	2	2	26.9	23.5	12.6	1.174779142	0	25.74136755	-25.74136755	Female
3D6.153448E711	Ashlu	SW	5	1	26.3	17.3	11.6	1.108337775	0	24.79443979	-24.79443979	Female
3D6.153448E711	Ashlu	FW	4	2	27.6	17.3	11.6	1.108337775	0	24.79443979	-24.79443979	Female
3D6.153448E712	Ashlu	SW	3	1	27.9	17.6	12	1.018518519	35.62482067	25.82215528	9.80266539	Male
3D6.153448E712	Ashlu	FW	3	1	27.0	17.6	12	1.018518519	35.62482067	25.82215528	9.80266539	Male
3D6.153448E714	Ashlu	SW	4	2	26.5	18	11.8	1.095535571	35.40750983	26.02106568	9.38644415	Male
3D6.153448E714	Ashlu	FW	2	1	26.9	18	11.8	1.095535571	35.40750983	26.02106568	9.38644415	Male
3D6.153448E715	Ashlu	SW	1	1	26.3	14.8	11.2	1.053434767	25.22161415	25.57008834	-0.34847419	Female
3D6.153448E715	Ashlu	FW	5	2	27.4	14.8	11.2	1.053434767	25.22161415	25.57008834	-0.34847419	Female
3D6.153448E717	Ashlu	FW	2	1	26.8	11	10.5	0.950221358	24.33493502	24.83390344	-0.49896842	Female
3D6.153448E717	Ashlu	SW	2	2	25.6	11	10.5	0.950221358	24.33493502	24.83390344	-0.49896842	Female
3D6.153448E718	Ashlu	FW	4	2	26.6	14	11.5	0.920522725	33.7958844	24.20448848	9.59139592	Male
3D6.153448E718	Ashlu	SW	2	2	26.5	14	11.5	0.920522725	33.7958844	24.20448848	9.59139592	Male
3D6.153448E719	Ashlu	SW	3	1	26.6	13.3	10.9	1.027004028	23.13846113	24.0319445	-0.89348337	Female
3D6.153448E719	Ashlu	FW	5	2	27.6	13.3	10.9	1.027004028	23.13846113	24.0319445	-0.89348337	Female
3D6.153448E71A	Ashlu	SW	2	2	27.1	17.7	11.5	1.163803731	35.5902466	24.85332938	10.73691722	Male
3D6.153448E71A	Ashlu	FW	1	1	27.6	17.7	11.5	1.163803731	35.5902466	24.85332938	10.73691722	Male
3D6.153448E71D	Ashlu	SW	1	1	27.4	15	11.4	1.012457274	24.02368364	25.03004357	-1.00635993	Female
3D6.153448E71D	Ashlu	FW	5	2	27.3	15	11.4	1.012457274	24.02368364	25.03004357	-1.00635993	Female
3D6.153448E71E	Ashlu	FW	2	1	27.0	16.4	11.5	1.078326621	22.67579427	23.6526374	-0.97684313	Female
3D6.153448E71E	Ashlu	SW	3	1	26.7	16.4	11.5	1.078326621	22.67579427	23.6526374	-0.97684313	Female
3D6.153448E71F	Ashlu	FW	3	1	26.7	9.1	10.1	0.883237035	33.40342173	23.54778344	9.85563829	Male
3D6.153448E71F	Ashlu	SW	4	2	26.7	9.1	10.1	0.883237035	33.40342173	23.54778344	9.85563829	Male
3D6.153448E720	Ashlu	FW	3	1	27.5	17.4	11.9	1.032543517	22.68256495	23.32021038	-0.63764543	Female
3D6.153448E722	Ashlu	SW	2	2	26.7	16.9	11.6	1.082711468	36.03381513	25.63029685	10.40351828	Male
3D6.153448E722	Ashlu	FW	2	1	27.2	16.9	11.6	1.082711468	36.03381513	25.63029685	10.40351828	Male
3D6.153448E723	Ashlu	SW	2	2	26.8	17.5	11.8	1.065104027	36.24575404	25.40289776	10.84285628	Male
3D6.153448E723	Ashlu	FW	2	1	27.5	17.5	11.8	1.065104027	36.24575404	25.40289776	10.84285628	Male
3D6.153448E725	Ashlu	FW	3	1	27.8	17.1	11.7	1.067673652	22.36649926	23.97271479	-1.60621553	Female
3D6.153448E725	Ashlu	SW	1	1	27.4	17.1	11.7	1.067673652	22.36649926	23.97271479	-1.60621553	Female
3D6.153448E727	Ashlu	SW	1	1	27.1	18	11.9	1.068148466	34.89747789	24.5518484	10.34562949	Male
3D6.153448E727	Ashlu	FW	3	1	27.0	18	11.9	1.068148466	34.89747789	24.5518484	10.34562949	Male
3D6.153448E72A	Ashlu	FW	3	1	27.2	12.2	10.8	0.968475334	23.39978877	23.24615898	0.15362979	Male
3D6.153448E72A	Ashlu	SW	1	1	27.1	12.2	10.8	0.968475334	23.39978877	23.24615898	0.15362979	Male
3D6.153448E72B	Ashlu	SW	5	1	26.3	21.5	12.4	1.127647612	22.18271518	23.27954011	-1.09682493	Female
3D6.153448E72B	Ashlu	FW	4	2	26.8	21.5	12.4	1.127647612	22.18271518	23.27954011	-1.09682493	Female
3D6.153448E72D	Ashlu	FW	2	1	27.8	15.5	11.3	1.074227752	23.67009775	25.42537206	-1.75527431	Female
3D6.153448E72D	Ashlu	SW	2	2	25.4	15.5	11.3	1.074227752	23.67009775	25.42537206	-1.75527431	Female
3D6.153448E733	Ashlu	SW	2	2	26.9	16	11.3	1.10888026	36.54827975	25.48293223	11.06534752	Male
3D6.153448E733	Ashlu	FW	3	1	27.0	16	11.3	1.10888026	36.54827975	25.48293223	11.06534752	Male
3D6.153448E737	Ashlu	FW	5	2	27.2	18	12	1.041666667	23.75205037	25.02865979	-1.27660942	Female
3D6.153448E737	Ashlu	SW	3	1	27.3	18	12	1.041666667	23.75205037	25.02865979	-1.27660942	Female
3D6.153448E738	Ashlu	FW	3	1	27.6	16.9	11.9	1.002872726	0	24.63148634	-24.63148634	Female
3D6.153448E738	Ashlu	SW	5	1	27.5	16.9	11.9	1.002872726	0	24.63148634	-24.63148634	Female
3D6.153448E739	Ashlu	SW	4	2	27.4	20.2	12.2	1.112427912	36.53221776	25.22391096	11.3083068	Male
3D6.153448E739	Ashlu	FW	2	1	27.2	20.2	12.2	1.112427912	36.53221776	25.22391096	11.3083068	Male
3D6.153448E73B	Ashlu	FW	3	1	27.0	23.5	12.8	1.120567322	34.38916433	26.00350128	8.38566305	Male
3D6.153448E73B	Ashlu	SW	3	1	26.8	23.5	12.8	1.120567322	34.38916433	26.00350128	8.38566305	Male
3D6.153448E74C	Shovelnose	FW	2	1	27.4	20.7	12.1	1.168461035	32.39238871	23.80390085	8.58848786	Male
3D6.153448E74C	Shovelnose	SW	5	2	27.3	20.7	12.1	1.168461035	32.39238871	23.80390085	8.58848786	Male
3D6.153448E74D	Shovelnose	FW	5	2	27.6	17.3	11.3	1.198976781	25.06047534	25.70916594	-0.6486906	Female
3D6.153448E74D	Shovelnose	SW	2	1	27.1	17.3	11.3	1.198976781	25.06047534	25.70916594	-0.6486906	Female
3D6.153448E74E	Shovelnose	SW	3	2	25.6	24.8	12.9	1.155267484	23.67497666	25.03377548	-1.35879882	Female
3D6.153448E74E	Shovelnose	FW	1	1	26.4	24.8	12.9	1.155267484	23.67497666	25.03377548	-1.35879882	Female
3D6.153448E74F	Shovelnose	SW	4	1	26.8	22.2	12.4	1.16436172	22.16950844	23.51636042	-1.34685198	Female
3D6.153448E74F	Shovelnose	FW	5	2	27.6	22.2	12.4	1.16436172	22.16950844	23.51636042	-1.34685198	Female
3D6.153448E750	Shovelnose	SW	5	2	26.5	15.4	11.1	1.126034727	24.10018557	24.6014535	-0.50126793	Female
3D6.153448E750	Shovelnose	FW	4	1	27.3	15.4	11.1	1.126034727	24.10018557	24.6014535	-0.50126793	Female
3D6.153448E751	Shovelnose	SW	4	1	27.2	32.1	13.7	1.248370022	22.76725066	23.93082551	-1.16357485	Female
3D6.153448E751	Shovelnose	FW	4	1	27.4	32.1	13.7	1.248370022	22.76725066	23.93082551	-1.16357485	Female
3D6.153448E752	Shovelnose	SW	2	1	26.9	17.7	11.6	1.133964082	39.37619708	23.64944134	15.72675574	Male
3D6.153448E752	Shovelnose	FW	4	1	27.0	17.7	11.6	1.133964082	39.37619708	23.64944134	15.72675574	Male
3D6.153448E753	Shovelnose	SW	4	1	27.6	20.1	12.1	1.134592599	0	23.62044284	-23.62044284	Female
3D6.153448E753	Shovelnose	FW	5	2	27.7	20.1	12.1	1.134592599	0	23.62044284	-23.62044284	Female
3D6.153448E754	Ashlu	SW	4	2	28.0	12.2	10.6	1.024335525	36.73004336	26.06695213	10.66309123	Male
3D6.153448E754	Ashlu	FW	2	1	27.4	12.2	10.6	1.024335525	36.73004336	26.06695213	10.66309123	Male
3D6.153448E755	Shovelnose	FW	3	2	27.4	24.1	12.5	1.23392	37.08572442	25.51511694	11.57060748	Male
3D6.153448E755	Shovelnose	SW	3	2	26.8	24.1	12.5	1.23392	37.08572442	25.51511694	11.57060748	Male
3D6.153448E756	Shovelnose	SW	2	1	26.6	21.2	12.3	1.139253907	36.11348334	23.99830535	12.11517799	Male
3D6.153448E756	Shovelnose	FW	3	2	27.7	21.2	12.3	1.139253907	36.11348334	23.99830535	12.11517799	Male
3D6.153448E757	Shovelnose	SW	1	1	27.6	13.9	10.9	1.073335037	36.1764647	25.27330567	10.90315903	Male
3D6.153448E757	Shovelnose	FW	5	2	27.7	13.9	10.9	1.073335037	36.1764647	25.27330567	10.90315903	Male
3D6.153448E758	Shovelnose	FW	3	2	27.2	22.2	12.4	1.16436172	37.44723128	25.31549466	12.13173662	Male
3D6.153448E758	Shovelnose	SW	3	2	27.4	22.2	12.4	1.16436172	37.44723128	25.31549466	12.13173662	Male
3D6.153448E759	Shovelnose	FW	3	2	27.3	23.2	12.4	1.216810446	22.12138369	23.12903381	-1.00765012	Female
3D6.153448E759	Shovelnose	SW	3	2	27.4	23.2	12.4	1.216810446	22.12138369	23.12903381	-1.00765012	Female
3D6.153448E75A	Shovelnose	FW	3	2	27.1	17.5	11.6	1.121150929	23.45982229	24.25738098	-0.79755869	Female
3D6.153448E75A	Shovelnose	SW	4	1	26.9	17.5	11.6	1.121150929	23.45982229	24.25738098	-0.79755869	Female
3D6.153448E75B	Shovelnose	SW	2	1	26.3	15.8	11.3	1.095019256	23.85522561	24.33585429	-0.48062868	Female
3D6.153448E75B	Shovelnose	FW	2	1	27.2	15.8	11.3	1.095019256	23.85522561	24.33585429	-0.48062868	Female
3D6.153448E75C	Shovelnose	FW	5	2	27.4	19.2	12.2	1.057357224	36.17034944	24.10387505	12.06647439	Male
3D6.153448E75C	Shovelnose	SW	5	2	26.6	19.2	12.2	1.057357224	36.17034944	24.10387505	12.06647439	Male
3D6.153448E75D	Shovelnose	SW	5	2	27.0	19.4	11.5	1.275581491	33.72530506	23.98419129	9.74111377	Male
3D6.153448E75D	Shovelnose	FW	5	2	27.7	19.4	11.5	1.275581491	33.72530506	23.98419129	9.74111377	Male
3D6.153448E75F	Shovelnose	FW	1	1	27.2	15.6	10.9	1.204606229	33.68164468	23.87919635	9.80244833	Male
3D6.153448E75F	Shovelnose	SW	3	2	26.4	15.6	10.9	1.204606229	33.68164468	23.87919635	9.80244833	Male
3D6.153448E760	Shovelnose	SW	3	2	27.8	19.4	11.7	1.211278879	23.92801942	25.04445168	-1.11643226	Female
3D6.153448E760	Shovelnose	FW	3	2	27.3	19.4	11.7	1.211278879	23.92801942	25.04445168	-1.11643226	Female
3D6.153448E761	Shovelnose	SW	2	1	26.1	27.5	13.1	1.22326009	22.18459059	23.40028507	-1.21569448	Female
3D6.153448E761	Shovelnose	FW	3	2	27.3	27.5	13.1	1.22326009	22.18459059	23.40028507	-1.21569448	Female
3D6.153448E762	Shovelnose	SW	2	1	28.1	17.8	11.5	1.170378894	0	25.24368208	-25.24368208	Female
3D6.153448E762	Shovelnose	FW	3	2	27.3	17.8	11.5	1.170378894	0	25.24368208	-25.24368208	Female
3D6.153448E763	Shovelnose	FW	4	1	27.0	28.1	13.6	1.11709368	23.27080099	24.07012535	-0.79932436	Female
3D6.153448E763	Shovelnose	SW	1	1	26.1	28.1	13.6	1.11709368	23.27080099	24.07012535	-0.79932436	Female
3D6.153448E764	Shovelnose	FW	4	1	27.0	24.3	12.9	1.131975801	38.36985964	24.70836627	13.66149337	Male
3D6.153448E764	Shovelnose	SW	5	2	27.2	24.3	12.9	1.131975801	38.36985964	24.70836627	13.66149337	Male
3D6.153448E766	Shovelnose	SW	1	1	27.3	27.3	13.3	1.160400011	24.21644679	25.24023114	-1.02378435	Female
3D6.153448E766	Shovelnose	FW	4	1	27.3	27.3	13.3	1.160400011	24.21644679	25.24023114	-1.02378435	Female
3D6.153448E767	Shovelnose	SW	4	1	26.8	29.8	13.8	1.133911095	35.19030209	24.50428784	10.68601425	Male
3D6.153448E767	Shovelnose	FW	5	2	27.5	29.8	13.8	1.133911095	35.19030209	24.50428784	10.68601425	Male
3D6.153448E768	Shovelnose	FW	4	1	27.8	22.6	12.5	1.15712	35.93097764	23.2962948	12.63468284	Male
3D6.153448E768	Shovelnose	SW	1	1	27.3	22.6	12.5	1.15712	35.93097764	23.2962948	12.63468284	Male
3D6.153448E769	Shovelnose	SW	2	1	26.9	21.8	12.6	1.089795119	23.43424772	24.4675053	-1.03325758	Female
3D6.153448E769	Shovelnose	FW	5	2	26.4	21.8	12.6	1.089795119	23.43424772	24.4675053	-1.03325758	Female
3D6.153448E76A	Shovelnose	FW	2	1	27.4	18.7	11.4	1.262196735	37.42886368	28.30687613	9.12198755	Male
3D6.153448E76A	Shovelnose	SW	2	1	25.6	18.7	11.4	1.262196735	37.42886368	28.30687613	9.12198755	Male
3D6.153448E76B	Shovelnose	FW	1	1	27.5	14.7	11.1	1.074851331	24.43512973	25.02608052	-0.59095079	Female
3D6.153448E76B	Shovelnose	SW	5	2	26.1	14.7	11.1	1.074851331	24.43512973	25.02608052	-0.59095079	Female
3D6.153448E76C	Shovelnose	SW	3	2	27.2	19.2	11.9	1.139358363	23.28716349	24.65835902	-1.37119553	Female
3D6.153448E76C	Shovelnose	FW	2	1	27.2	19.2	11.9	1.139358363	23.28716349	24.65835902	-1.37119553	Female
3D6.153448E76D	Shovelnose	SW	4	1	25.5	17.1	11.6	1.095524622	33.77240142	25.98747432	7.7849271	Male
3D6.153448E76D	Shovelnose	FW	5	2	27.2	17.1	11.6	1.095524622	33.77240142	25.98747432	7.7849271	Male
3D6.153448E76E	Shovelnose	FW	3	2	27.5	17.6	11.6	1.127557505	26.88280401	27.79493251	-0.9121285	Female
3D6.153448E76E	Shovelnose	SW	3	2	27.9	17.6	11.6	1.127557505	26.88280401	27.79493251	-0.9121285	Female
3D6.153448E76F	Shovelnose	FW	2	1	27.3	33.1	13.4	1.375667885	22.34212257	23.67850496	-1.33638239	Female
3D6.153448E76F	Shovelnose	SW	3	2	26.6	33.1	13.4	1.375667885	22.34212257	23.67850496	-1.33638239	Female
3D6.153448E770	Shovelnose	FW	1	1	27.1	16.7	11.3	1.157393771	34.23895972	24.37278956	9.86617016	Male
3D6.153448E771	Shovelnose	SW	1	1	27.7	24.7	12.7	1.205829183	23.91810453	24.57300318	-0.65489865	Female
3D6.153448E771	Shovelnose	FW	3	2	27.3	24.7	12.7	1.205829183	23.91810453	24.57300318	-0.65489865	Female
3D6.153448E772	Shovelnose	SW	3	2	26.8	25.6	12.8	1.220703125	23.89678688	24.84930177	-0.95251489	Female
3D6.153448E772	Shovelnose	FW	5	2	27.2	25.6	12.8	1.220703125	23.89678688	24.84930177	-0.95251489	Female
3D6.153448E773	Shovelnose	FW	3	2	27.4	24.4	13	1.110605371	37.3030558	24.1166929	13.1863629	Male
3D6.153448E773	Shovelnose	SW	4	1	27.5	24.4	13	1.110605371	37.3030558	24.1166929	13.1863629	Male
3D6.153448E774	Shovelnose	FW	4	1	27.1	14.9	10.9	1.150553385	24.55216739	25.42810102	-0.87593363	Female
3D6.153448E774	Shovelnose	SW	2	1	26.7	14.9	10.9	1.150553385	24.55216739	25.42810102	-0.87593363	Female
3D6.153448E775	Shovelnose	FW	5	2	26.7	26.6	13.2	1.15653783	25.74168448	26.97737631	-1.23569183	Female
3D6.153448E775	Shovelnose	SW	2	1	25.8	26.6	13.2	1.15653783	25.74168448	26.97737631	-1.23569183	Female
3D6.153448E776	Shovelnose	FW	3	2	27.4	23.4	12.5	1.19808	34.16642153	24.42055925	9.74586228	Male
3D6.153448E776	Shovelnose	SW	4	1	27.6	23.4	12.5	1.19808	34.16642153	24.42055925	9.74586228	Male
3D6.153448E777	Shovelnose	SW	5	2	26.6	13.2	12.3	0.709346772	35.10665446	24.17868773	10.92796673	Male
3D6.153448E777	Shovelnose	FW	4	1	27.2	13.2	12.3	0.709346772	35.10665446	24.17868773	10.92796673	Male
3D6.153448E778	Shovelnose	FW	5	2	27.7	21.1	12.1	1.191039992	37.19989323	24.39449409	12.80539914	Male
3D6.153448E778	Shovelnose	SW	5	2	27.2	21.1	12.1	1.191039992	37.19989323	24.39449409	12.80539914	Male
3D6.153448E779	Shovelnose	FW	3	2	27.6	20.6	11.8	1.253779598	36.38630151	25.47610105	10.91020046	Male
3D6.153448E779	Shovelnose	SW	2	1	27.3	20.6	11.8	1.253779598	36.38630151	25.47610105	10.91020046	Male
3D6.153448E77A	Shovelnose	SW	1	1	26.5	18.2	11.4	1.228448159	33.73588125	24.06627649	9.66960476	Male
3D6.153448E77A	Shovelnose	FW	3	2	27.5	18.2	11.4	1.228448159	33.73588125	24.06627649	9.66960476	Male
3D6.153448E77B	Shovelnose	FW	5	2	27.1	18.6	12	1.076388889	23.31983468	24.00161366	-0.68177898	Female
3D6.153448E77B	Shovelnose	SW	5	2	27.2	18.6	12	1.076388889	23.31983468	24.00161366	-0.68177898	Female
3D6.153448E77C	Shovelnose	FW	1	1	26.9	22.9	12.7	1.117954992	34.0383745	24.44823104	9.59014346	Male
3D6.153448E77C	Shovelnose	SW	2	1	26.8	22.9	12.7	1.117954992	34.0383745	24.44823104	9.59014346	Male
3D6.153448E77D	Shovelnose	SW	2	1	26.6	22.2	12.4	1.16436172	36.07244201	24.47729324	11.59514877	Male
3D6.153448E77D	Shovelnose	FW	1	1	27.2	22.2	12.4	1.16436172	36.07244201	24.47729324	11.59514877	Male
3D6.153448E77E	Shovelnose	FW	4	1	27.4	18	11.6	1.153183812	37.13754846	24.03178399	13.10576447	Male
3D6.153448E77E	Shovelnose	SW	1	1	26.0	18	11.6	1.153183812	37.13754846	24.03178399	13.10576447	Male
3D6.153448E77F	Shovelnose	FW	4	1	26.8	17.6	11.6	1.127557505	0	24.05057292	-24.05057292	Female
3D6.153448E77F	Shovelnose	SW	5	2	26.1	17.6	11.6	1.127557505	0	24.05057292	-24.05057292	Female
3D6.153448E780	Shovelnose	FW	5	2	27.1	25.8	12.9	1.20185085	33.76936931	23.75129312	10.01807619	Male
3D6.153448E780	Shovelnose	SW	5	2	26.6	25.8	12.9	1.20185085	33.76936931	23.75129312	10.01807619	Male
3D6.153448E781	Shovelnose	SW	2	1	26.7	34.5	14	1.25728863	22.15226627	23.05846147	-0.9061952	Female
3D6.153448E781	Shovelnose	FW	2	1	27.5	34.5	14	1.25728863	22.15226627	23.05846147	-0.9061952	Female
3D6.153448E782	Shovelnose	SW	2	1	27.2	26.4	14	0.962099125	22.76948442	24.07508378	-1.30559936	Female
3D6.153448E782	Shovelnose	FW	4	1	27.1	26.4	14	0.962099125	22.76948442	24.07508378	-1.30559936	Female
3D6.153448E783	Shovelnose	FW	5	2	27.4	20.5	12	1.186342593	33.8568433	24.37979413	9.47704917	Male
3D6.153448E783	Shovelnose	SW	1	1	27.6	20.5	12	1.186342593	33.8568433	24.37979413	9.47704917	Male
3D6.153448E784	Shovelnose	SW	1	1	23.7	15.3	11.5	1.005999836	23.16087555	24.59835306	-1.43747751	Female
3D6.153448E784	Shovelnose	FW	3	2	26.1	15.3	11.5	1.005999836	23.16087555	24.59835306	-1.43747751	Female
3D6.153448E785	Shovelnose	SW	4	1	25.4	16.8	11.4	1.133952147	0	26.50533027	-26.50533027	Female
3D6.153448E785	Shovelnose	FW	1	1	27.2	16.8	11.4	1.133952147	0	26.50533027	-26.50533027	Female
3D6.153448E786	Shovelnose	SW	1	1	27.5	22.7	12.5	1.16224	23.12989374	24.09912208	-0.96922834	Female
3D6.153448E786	Shovelnose	FW	1	1	27.0	22.7	12.5	1.16224	23.12989374	24.09912208	-0.96922834	Female
3D6.153448E787	Shovelnose	FW	1	1	27.2	19.3	12	1.116898148	23.99900116	24.80817253	-0.80917137	Female
3D6.153448E787	Shovelnose	SW	4	1	26.5	19.3	12	1.116898148	23.99900116	24.80817253	-0.80917137	Female
3D6.153448E788	Shovelnose	SW	4	1	26.4	17.5	12	1.012731481	36.97328676	25.34424153	11.62904523	Male
3D6.153448E788	Shovelnose	FW	2	1	27.6	17.5	12	1.012731481	36.97328676	25.34424153	11.62904523	Male
3D6.153448E789	Shovelnose	SW	5	2	26.2	17	11.3	1.178185276	35.23045016	24.59359696	10.6368532	Male
3D6.153448E789	Shovelnose	FW	5	2	27.3	17	11.3	1.178185276	35.23045016	24.59359696	10.6368532	Male
3D6.153448E78A	Shovelnose	SW	4	1	27.7	21.8	12.4	1.14338223	34.22495589	24.99119689	9.233759	Male
3D6.153448E78A	Shovelnose	FW	3	2	27.9	21.8	12.4	1.14338223	34.22495589	24.99119689	9.233759	Male
3D6.153448E78B	Shovelnose	FW	5	2	27.2	24.3	12.8	1.158714294	23.44811541	24.18099752	-0.73288211	Female
3D6.153448E78B	Shovelnose	SW	1	1	27.0	24.3	12.8	1.158714294	23.44811541	24.18099752	-0.73288211	Female
3D6.153448E78C	Shovelnose	SW	1	1	27.6	21.7	12.2	1.195033946	0	NA	NA	NA
3D6.153448E78C	Shovelnose	FW	4	1	27.1	21.7	12.2	1.195033946	0	NA	NA	NA
3D6.153448E78D	Shovelnose	FW	3	2	27.2	19.2	11.8	1.168571276	35.76434881	25.36003365	10.40431516	Male
3D6.153448E78D	Shovelnose	SW	3	2	27.4	19.2	11.8	1.168571276	35.76434881	25.36003365	10.40431516	Male
3D6.153448E78E	Shovelnose	FW	1	1	27.2	14.6	10.8	1.158995072	35.05406513	24.39101672	10.66304841	Male
3D6.153448E78E	Shovelnose	SW	3	2	26.2	14.6	10.8	1.158995072	35.05406513	24.39101672	10.66304841	Male
3D6.153448E78F	Shovelnose	FW	1	1	27.3	21.5	12.4	1.127647612	34.85059285	24.11492849	10.73566436	Male
3D6.153448E78F	Shovelnose	SW	3	2	27.2	21.5	12.4	1.127647612	34.85059285	24.11492849	10.73566436	Male
3D6.153448E790	Shovelnose	SW	4	2	27.9	22.3	12.4	1.169606593	29.91224649	24.16047418	5.75177231	Male
3D6.153448E790	Shovelnose	FW	5	2	27.6	22.3	12.4	1.169606593	29.91224649	24.16047418	5.75177231	Male
3D6.153448E792	Shovelnose	SW	3	2	27.3	14.8	11	1.111945905	23.35486243	24.79666283	-1.4418004	Female
3D6.153448E792	Shovelnose	FW	5	2	27.1	14.8	11	1.111945905	23.35486243	24.79666283	-1.4418004	Female
3D6.153448E793	Shovelnose	SW	2	1	26.5	31.8	14.1	1.13440931	22.42411382	23.37826896	-0.95415514	Female
3D6.153448E793	Shovelnose	FW	5	2	27.0	31.8	14.1	1.13440931	22.42411382	23.37826896	-0.95415514	Female
3D6.153448E794	Shovelnose	SW	2	1	27.6	20	12.1	1.12894786	24.2451563	24.96548715	-0.72033085	Female
3D6.153448E794	Shovelnose	FW	4	1	27.5	20	12.1	1.12894786	24.2451563	24.96548715	-0.72033085	Female
3D6.153448E795	Shovelnose	FW	4	1	26.0	14.6	11	1.096919609	24.26942543	25.32622395	-1.05679852	Female
3D6.153448E795	Shovelnose	SW	5	2	25.4	14.6	11	1.096919609	24.26942543	25.32622395	-1.05679852	Female
3D6.153448E796	Shovelnose	FW	5	2	27.0	20.9	12.4	1.096178376	33.72701235	24.20598184	9.52103051	Male
3D6.153448E796	Shovelnose	SW	5	2	26.0	20.9	12.4	1.096178376	33.72701235	24.20598184	9.52103051	Male
3D6.153448E797	Ashlu	FW	2	1	27.2	24.1	12.9	1.122659128	27.08403984	27.36012895	-0.27608911	Female
3D6.153448E797	Ashlu	SW	5	1	26.7	24.1	12.9	1.122659128	27.08403984	27.36012895	-0.27608911	Female
3D6.153448E798	Shovelnose	FW	5	2	26.0	25.1	12.9	1.169242494	24.1666229	24.95285569	-0.78623279	Female
3D6.153448E798	Shovelnose	SW	4	1	25.4	25.1	12.9	1.169242494	24.1666229	24.95285569	-0.78623279	Female
3D6.153448E799	Shovelnose	FW	4	1	27.3	21.4	12.5	1.09568	23.69540771	24.28258441	-0.5871767	Female
3D6.153448E799	Shovelnose	SW	2	1	26.1	21.4	12.5	1.09568	23.69540771	24.28258441	-0.5871767	Female
3D6.153448E79A	Shovelnose	SW	4	1	25.7	13.7	10.8	1.08755017	37.25822728	24.8391834	12.41904388	Male
3D6.153448E79A	Shovelnose	FW	1	1	27.2	13.7	10.8	1.08755017	37.25822728	24.8391834	12.41904388	Male
3D6.153448E79B	Shovelnose	SW	5	2	26.3	33.7	14.1	1.202188482	36.19880659	25.08804496	11.11076163	Male
3D6.153448E79B	Shovelnose	FW	4	1	26.7	33.7	14.1	1.202188482	36.19880659	25.08804496	11.11076163	Male
3D6.153448E79C	Shovelnose	SW	3	2	26.1	22.2	12.4	1.16436172	35.63016548	24.88710766	10.74305782	Male
3D6.153448E79C	Shovelnose	FW	5	2	27.0	22.2	12.4	1.16436172	35.63016548	24.88710766	10.74305782	Male
3D6.153448E79D	Shovelnose	SW	3	2	25.5	14.9	10.9	1.150553385	24.17089614	24.62100782	-0.45011168	Female
3D6.153448E79D	Shovelnose	FW	2	1	27.2	14.9	10.9	1.150553385	24.17089614	24.62100782	-0.45011168	Female
3D6.153448E79E	Shovelnose	FW	5	2	26.5	24	12.6	1.199774442	22.44118235	24.00172004	-1.56053769	Female
3D6.153448E79E	Shovelnose	SW	3	2	26.5	24	12.6	1.199774442	22.44118235	24.00172004	-1.56053769	Female
3D6.153448E79F	Shovelnose	SW	3	2	26.8	19.6	11.9	1.163094996	34.8098163	24.12252015	10.68729615	Male
3D6.153448E79F	Shovelnose	FW	5	2	27.0	19.6	11.9	1.163094996	34.8098163	24.12252015	10.68729615	Male
3D6.153448E7A0	Shovelnose	FW	3	2	27.2	23.7	12.5	1.21344	0	25.08021736	-25.08021736	Female
3D6.153448E7A0	Shovelnose	SW	3	2	26.6	23.7	12.5	1.21344	0	25.08021736	-25.08021736	Female
3D6.153448E7A1	Shovelnose	FW	3	2	27.3	12.9	10.3	1.180532741	23.55345532	24.85370081	-1.30024549	Female
3D6.153448E7A1	Shovelnose	SW	5	2	26.7	12.9	10.3	1.180532741	23.55345532	24.85370081	-1.30024549	Female
3D6.153448E7A2	Shovelnose	FW	3	2	26.8	20.8	12.3	1.11775855	34.60723731	24.10321671	10.5040206	Male
3D6.153448E7A2	Shovelnose	SW	4	1	26.9	20.8	12.3	1.11775855	34.60723731	24.10321671	10.5040206	Male
3D6.153448E7A3	Shovelnose	FW	4	1	27.6	20.3	11.8	1.235520672	0	25.97500704	-25.97500704	Female
3D6.153448E7A3	Shovelnose	SW	1	1	27.6	20.3	11.8	1.235520672	0	25.97500704	-25.97500704	Female
3D6.153448E7A4	Shovelnose	FW	3	2	27.3	33.4	14.4	1.118559242	23.91412042	25.22610554	-1.31198512	Female
3D6.153448E7A4	Shovelnose	SW	1	1	26.4	33.4	14.4	1.118559242	23.91412042	25.22610554	-1.31198512	Female
3D6.153448E7A5	Shovelnose	SW	1	1	27.6	20	12	1.157407407	36.89182004	24.55645387	12.33536617	Male
3D6.153448E7A5	Shovelnose	FW	1	1	27.2	20	12	1.157407407	36.89182004	24.55645387	12.33536617	Male
3D6.153448E7A6	Shovelnose	FW	3	2	27.2	21.9	12.4	NA	23.71054077	24.59036654	-0.87982577	Female
3D6.153448E7A6	Shovelnose	SW	4	1	26.9	21.9	12.4	NA	23.71054077	24.59036654	-0.87982577	Female
3D6.153448E7A7	Shovelnose	FW	4	1	27.5	18.6	11.6	1.191623273	0	25.43287795	-25.43287795	Female
3D6.153448E7A7	Shovelnose	SW	3	2	27.1	18.6	11.6	1.191623273	0	25.43287795	-25.43287795	Female
3D6.153448E7A8	Shovelnose	SW	5	2	27.6	32.8	14.3	1.121671619	22.33919849	23.15952359	-0.8203251	Female
3D6.153448E7A8	Shovelnose	FW	3	2	27.8	32.8	14.3	1.121671619	22.33919849	23.15952359	-0.8203251	Female
3D6.153448E7A9	Shovelnose	FW	2	1	27.4	15.2	11	1.141998497	24.33926441	25.21537941	-0.876115	Female
3D6.153448E7A9	Shovelnose	SW	1	1	26.0	15.2	11	1.141998497	24.33926441	25.21537941	-0.876115	Female
3D6.153448E7AA	Shovelnose	FW	1	1	27.0	15.2	11.2	1.081905977	24.50083787	25.45698092	-0.95614305	Female
3D6.153448E7AA	Shovelnose	SW	2	1	26.9	15.2	11.2	1.081905977	24.50083787	25.45698092	-0.95614305	Female
3D6.153448E7AC	Shovelnose	SW	1	1	26.3	17.9	11.5	1.176954056	0	24.66006423	-24.66006423	Female
3D6.153448E7AC	Shovelnose	FW	2	1	27.4	17.9	11.5	1.176954056	0	24.66006423	-24.66006423	Female
3D6.153448E7AD	Shovelnose	FW	1	1	26.7	45.6	15.8	1.156095157	22.92823093	24.06191759	-1.13368666	Female
3D6.153448E7AD	Shovelnose	SW	1	1	26.0	45.6	15.8	1.156095157	22.92823093	24.06191759	-1.13368666	Female
3D6.153448E7AE	Shovelnose	SW	1	1	26.2	20.7	12.2	1.139963257	0	25.03260011	-25.03260011	Female
3D6.153448E7AE	Shovelnose	FW	4	1	27.4	20.7	12.2	1.139963257	0	25.03260011	-25.03260011	Female
3D6.153448E7B0	Shovelnose	SW	3	2	26.2	19	12	1.099537037	36.99634465	26.11105657	10.88528808	Male
3D6.153448E7B0	Shovelnose	FW	3	2	27.4	19	12	1.099537037	36.99634465	26.11105657	10.88528808	Male
3D6.153448E7B1	Shovelnose	SW	3	2	27.3	18.7	11.9	1.109687573	23.8659883	25.29713426	-1.43114596	Female
3D6.153448E7B1	Shovelnose	FW	3	2	27.7	18.7	11.9	1.109687573	23.8659883	25.29713426	-1.43114596	Female
3D6.153448E7B2	Shovelnose	FW	3	2	27.4	15.8	11.2	1.124612792	37.3793033	24.7965622	12.5827411	Male
3D6.153448E7B2	Shovelnose	SW	1	1	27.5	15.8	11.2	1.124612792	37.3793033	24.7965622	12.5827411	Male
3D6.153448E7B3	Shovelnose	SW	1	1	24.7	13.1	10.5	1.131627254	38.29961644	26.07824497	12.22137147	Male
3D6.153448E7B3	Shovelnose	FW	2	1	25.9	13.1	10.5	1.131627254	38.29961644	26.07824497	12.22137147	Male
3D6.153448E7B4	Shovelnose	FW	2	1	27.1	23.3	12.4	1.222055319	36.06153909	25.11433645	10.94720264	Male
3D6.153448E7B4	Shovelnose	SW	3	2	27.9	23.3	12.4	1.222055319	36.06153909	25.11433645	10.94720264	Male
3D6.153448E7B5	Shovelnose	FW	5	2	27.2	21.2	12.1	1.196684732	36.84085956	24.52368281	12.31717675	Male
3D6.153448E7B5	Shovelnose	SW	2	1	25.6	21.2	12.1	1.196684732	36.84085956	24.52368281	12.31717675	Male
3D6.153448E7B6	Shovelnose	FW	2	1	27.9	29.2	13.6	1.160823326	23.82876953	24.8152377	-0.98646817	Female
3D6.153448E7B6	Shovelnose	SW	1	1	26.7	29.2	13.6	1.160823326	23.82876953	24.8152377	-0.98646817	Female
3D6.153448E7B7	Shovelnose	FW	2	1	27.5	20.1	12.2	1.106920844	22.63632519	24.5191024	-1.88277721	Female
3D6.153448E7B7	Shovelnose	SW	2	1	27.6	20.1	12.2	1.106920844	22.63632519	24.5191024	-1.88277721	Female
3D6.153448E7B8	Shovelnose	SW	2	1	27.0	17.1	11.4	1.154201293	24.99228252	26.80705363	-1.81477111	Female
3D6.153448E7B8	Shovelnose	FW	2	1	27.7	17.1	11.4	1.154201293	24.99228252	26.80705363	-1.81477111	Female
3D6.153448E7B9	Shovelnose	FW	4	1	27.1	23.1	12.4	1.211565573	0	26.34326355	-26.34326355	Female
3D6.153448E7B9	Shovelnose	SW	1	1	27.6	23.1	12.4	1.211565573	0	26.34326355	-26.34326355	Female
3D6.153448E7BA	Shovelnose	FW	2	1	26.9	16.6	11.5	1.091476946	36.03960535	25.34777459	10.69183076	Male
3D6.153448E7BA	Shovelnose	SW	1	1	27.5	16.6	11.5	1.091476946	36.03960535	25.34777459	10.69183076	Male
3D6.153448E7BB	Shovelnose	SW	2	1	27.4	18.3	11.9	1.08595094	24.07486809	24.93171773	-0.85684964	Female
3D6.153448E7BB	Shovelnose	FW	1	1	27.4	18.3	11.9	1.08595094	24.07486809	24.93171773	-0.85684964	Female
3D6.153448E7BC	Shovelnose	FW	1	1	27.3	20.1	11.9	1.192765786	37.25305425	25.09588659	12.15716766	Male
3D6.153448E7BC	Shovelnose	SW	5	2	26.1	20.1	11.9	1.192765786	37.25305425	25.09588659	12.15716766	Male
3D6.153448E7BD	Shovelnose	FW	3	2	27.1	16.4	11.2	1.167319606	23.13669792	24.9250191	-1.78832118	Female
3D6.153448E7BD	Shovelnose	SW	2	1	26.9	16.4	11.2	1.167319606	23.13669792	24.9250191	-1.78832118	Female
3D6.153448E7BE	Shovelnose	FW	1	1	26.2	13.7	10.5	1.18345751	36.54059454	25.01017922	11.53041532	Male
3D6.153448E7BE	Shovelnose	SW	1	1	26.3	13.7	10.5	1.18345751	36.54059454	25.01017922	11.53041532	Male
3D6.153448E7BF	Shovelnose	FW	3	2	26.4	21.1	12.2	1.161991532	37.10087631	25.6426253	11.45825101	Male
3D6.153448E7BF	Shovelnose	SW	4	1	26.5	21.1	12.2	1.161991532	37.10087631	25.6426253	11.45825101	Male
3D6.153448E7C0	Shovelnose	FW	2	1	27.2	32.5	14.1	1.159380584	21.6900458	23.31770698	-1.62766118	Female
3D6.153448E7C0	Shovelnose	SW	1	1	25.9	32.5	14.1	1.159380584	21.6900458	23.31770698	-1.62766118	Female
3D6.153448E7C1	Shovelnose	SW	2	1	27.0	21	12.3	1.128506229	23.20306232	24.65896097	-1.45589865	Female
3D6.153448E7C1	Shovelnose	FW	2	1	27.5	21	12.3	1.128506229	23.20306232	24.65896097	-1.45589865	Female
3D6.153448E7C2	Shovelnose	SW	2	1	26.3	17.5	11.4	1.181200153	21.42298868	22.8996164	-1.47662772	Female
3D6.153448E7C2	Shovelnose	FW	1	1	27.0	17.5	11.4	1.181200153	21.42298868	22.8996164	-1.47662772	Female
3D6.153448E7C3	Shovelnose	FW	3	2	27.1	26.5	13.2	1.152189944	36.98057509	25.39000838	11.59056671	Male
3D6.153448E7C3	Shovelnose	SW	3	2	27.0	26.5	13.2	1.152189944	36.98057509	25.39000838	11.59056671	Male
3D6.153448E7C4	Shovelnose	FW	4	1	27.8	42.5	15.1	1.234406182	23.95877414	25.8334877	-1.87471356	Female
3D6.153448E7C4	Shovelnose	SW	3	2	27.9	42.5	15.1	1.234406182	23.95877414	25.8334877	-1.87471356	Female
3D6.153448E7C5	Shovelnose	FW	1	1	26.4	18.7	11.9	1.109687573	0	25.23111623	-25.23111623	Female
3D6.153448E7C5	Shovelnose	SW	1	1	25.9	18.7	11.9	1.109687573	0	25.23111623	-25.23111623	Female
3D6.153448E7C6	Shovelnose	FW	1	1	25.5	20.8	12.5	1.06496	24.28416526	25.23942515	-0.95525989	Female
3D6.153448E7C6	Shovelnose	SW	1	1	25.1	20.8	12.5	1.06496	24.28416526	25.23942515	-0.95525989	Female
3D6.153448E7C7	Shovelnose	SW	3	2	27.9	21.9	12.3	1.176870781	35.24288132	27.18310056	8.05978076	Male
3D6.153448E7C7	Shovelnose	FW	4	1	27.0	21.9	12.3	1.176870781	35.24288132	27.18310056	8.05978076	Male
3D6.153448E7C8	Shovelnose	FW	3	2	27.6	19.3	11.8	1.174657584	0	23.60353686	-23.60353686	Female
3D6.153448E7C8	Shovelnose	SW	4	1	27.0	19.3	11.8	1.174657584	0	23.60353686	-23.60353686	Female
3D6.153448E7C9	Shovelnose	FW	5	2	27.3	20.3	12.4	1.06470914	25.47652435	26.9136147	-1.43709035	Female
3D6.153448E7C9	Shovelnose	SW	4	1	27.0	20.3	12.4	1.06470914	25.47652435	26.9136147	-1.43709035	Female
3D6.153448E7CA	Shovelnose	SW	1	1	25.5	15.9	11.2	1.131730594	24.61662891	24.50219008	0.11443883	Male
3D6.153448E7CA	Shovelnose	FW	1	1	27.3	15.9	11.2	1.131730594	24.61662891	24.50219008	0.11443883	Male
3D6.153448E7CB	Shovelnose	FW	1	1	27.0	22.3	12.5	1.14176	24.05025931	25.53479696	-1.48453765	Female
3D6.153448E7CB	Shovelnose	SW	2	1	26.5	22.3	12.5	1.14176	24.05025931	25.53479696	-1.48453765	Female
3D6.153448E7CC	Shovelnose	SW	1	1	27.7	17.9	11.5	1.176954056	32.27520272	26.69416437	5.58103835	Male
3D6.153448E7CC	Shovelnose	FW	3	2	27.3	17.9	11.5	1.176954056	32.27520272	26.69416437	5.58103835	Male
3D6.153448E7CD	Shovelnose	FW	3	2	27.3	25.3	13.1	1.125399283	22.89970307	24.68066825	-1.78096518	Female
3D6.153448E7CE	Shovelnose	SW	2	1	27.5	14.3	10.7	1.167305964	36.67297652	24.93606332	11.7369132	Male
3D6.153448E7CE	Shovelnose	FW	1	1	27.8	14.3	10.7	1.167305964	36.67297652	24.93606332	11.7369132	Male
3D6.153448E7CF	Shovelnose	FW	1	1	26.8	26.9	13.5	1.093329269	23.59274226	24.73750741	-1.14476515	Female
3D6.153448E7CF	Shovelnose	SW	2	1	25.5	26.9	13.5	1.093329269	23.59274226	24.73750741	-1.14476515	Female
3D6.153448E7D0	Shovelnose	SW	2	1	26.9	12.8	10.4	1.137915339	23.91629354	25.46294142	-1.54664788	Female
3D6.153448E7D0	Shovelnose	FW	3	2	27.4	12.8	10.4	1.137915339	23.91629354	25.46294142	-1.54664788	Female
3D6.153448E7D1	Shovelnose	FW	3	2	27.7	19.8	11.9	1.174963312	23.46508219	25.07237448	-1.60729229	Female
3D6.153448E7D1	Shovelnose	SW	3	2	26.8	19.8	11.9	1.174963312	23.46508219	25.07237448	-1.60729229	Female
3D6.153448E7D2	Shovelnose	SW	3	2	25.6	17.9	11.4	1.208199014	24.28028366	25.5806421	-1.30035844	Female
3D6.153448E7D2	Shovelnose	FW	3	2	27.3	17.9	11.4	1.208199014	24.28028366	25.5806421	-1.30035844	Female
3D6.153448E7D3	Shovelnose	SW	4	1	25.7	19.9	11.8	1.211175437	25.87275825	26.79065751	-0.91789926	Female
3D6.153448E7D3	Shovelnose	FW	1	1	27.1	19.9	11.8	1.211175437	25.87275825	26.79065751	-0.91789926	Female
3D6.153448E7D4	Shovelnose	SW	1	1	25.8	25.5	13.4	1.059804564	23.62179969	25.5414558	-1.91965611	Female
3D6.153448E7D4	Shovelnose	FW	5	2	25.6	25.5	13.4	1.059804564	23.62179969	25.5414558	-1.91965611	Female
3D6.153448E7D5	Shovelnose	SW	5	2	27.1	18	11.6	1.153183812	23.12677148	25.23038092	-2.10360944	Female
3D6.153448E7D5	Shovelnose	FW	2	1	27.5	18	11.6	1.153183812	23.12677148	25.23038092	-2.10360944	Female
3D6.153448E7D6	Shovelnose	SW	3	2	26.2	11.8	10.4	1.049015703	37.26836791	25.33815106	11.93021685	Male
3D6.153448E7D6	Shovelnose	FW	3	2	27.3	11.8	10.4	1.049015703	37.26836791	25.33815106	11.93021685	Male
3D6.153448E7D7	Shovelnose	SW	4	1	27.0	21.5	12.1	1.21361895	0	24.13855122	-24.13855122	Female
3D6.153448E7D7	Shovelnose	FW	5	2	27.3	21.5	12.1	1.21361895	0	24.13855122	-24.13855122	Female
3D6.153448E7D8	Shovelnose	FW	1	1	27.9	24.7	12.9	1.150609147	34.39676869	24.38817737	10.00859132	Male
3D6.153448E7D8	Shovelnose	SW	1	1	27.6	24.7	12.9	1.150609147	34.39676869	24.38817737	10.00859132	Male
3D6.153448E7D9	Shovelnose	FW	4	1	27.3	24.1	13.3	1.024382427	26.6414529	28.63423756	-1.99278466	Female
3D6.153448E7D9	Shovelnose	SW	2	1	27.1	24.1	13.3	1.024382427	26.6414529	28.63423756	-1.99278466	Female
3D6.153448E7DA	Shovelnose	SW	4	1	26.7	17.2	11.7	1.073917357	35.78693433	25.40405476	10.38287957	Male
3D6.153448E7DA	Shovelnose	FW	3	2	26.9	17.2	11.7	1.073917357	35.78693433	25.40405476	10.38287957	Male
3D6.153448E7DB	Shovelnose	SW	5	2	26.8	14.1	11.5	0.927097888	23.81273497	25.12505225	-1.31231728	Female
3D6.153448E7DB	Shovelnose	FW	5	2	27.2	14.1	11.5	0.927097888	23.81273497	25.12505225	-1.31231728	Female
3D6.153448E7DC	Shovelnose	SW	3	2	26.2	24.7	13	1.124260355	35.84433856	24.51678311	11.32755545	Male
3D6.153448E7DC	Shovelnose	FW	4	1	27.4	24.7	13	1.124260355	35.84433856	24.51678311	11.32755545	Male
3D6.153448E7DD	Shovelnose	FW	4	1	27.1	16.4	11.3	1.136602266	25.1092268	26.34202449	-1.23279769	Female
3D6.153448E7DD	Shovelnose	SW	4	1	25.8	16.4	11.3	1.136602266	25.1092268	26.34202449	-1.23279769	Female
3D6.153448E7DE	Shovelnose	FW	2	1	26.1	20	12.2	1.101413775	25.82679635	26.69609675	-0.8693004	Female
3D6.153448E7DE	Shovelnose	SW	1	1	25.8	20	12.2	1.101413775	25.82679635	26.69609675	-0.8693004	Female
3D6.153448E7DF	Shovelnose	SW	2	1	27.0	19.9	12	1.15162037	21.55792409	23.4748867	-1.91696261	Female
3D6.153448E7DF	Shovelnose	FW	4	1	27.6	19.9	12	1.15162037	21.55792409	23.4748867	-1.91696261	Female
3D6.153448E7E0	Shovelnose	FW	5	2	27.3	22.5	12.2	1.239090497	38.08032964	25.23782318	12.84250646	Male
3D6.153448E7E0	Shovelnose	SW	2	1	26.6	22.5	12.2	1.239090497	38.08032964	25.23782318	12.84250646	Male
3D6.153448E7E1	Shovelnose	FW	4	1	27.5	12.4	10.4	1.102355485	23.60454575	25.09894664	-1.49440089	Female
3D6.153448E7E1	Shovelnose	SW	2	1	26.5	12.4	10.4	1.102355485	23.60454575	25.09894664	-1.49440089	Female
3D6.153448E7E2	Shovelnose	SW	5	2	26.9	24.4	13	1.110605371	36.14275542	25.34827157	10.79448385	Male
3D6.153448E7E2	Shovelnose	FW	4	1	26.9	24.4	13	1.110605371	36.14275542	25.34827157	10.79448385	Male
3D6.153448E7E3	Shovelnose	SW	2	1	26.7	10.3	9.6	1.164189091	37.10664448	24.16341545	12.94322903	Male
3D6.153448E7E3	Shovelnose	FW	2	1	26.9	10.3	9.6	1.164189091	37.10664448	24.16341545	12.94322903	Male
3D6.153448E7E4	Shovelnose	SW	2	1	27.8	21.3	12.2	1.17300567	36.02414087	25.77761586	10.24652501	Male
3D6.153448E7E4	Shovelnose	FW	3	2	27.9	21.3	12.2	1.17300567	36.02414087	25.77761586	10.24652501	Male
3D6.153448E7E5	Shovelnose	FW	3	2	27.5	21.2	12	1.226851852	36.94617929	24.67789837	12.26828092	Male
3D6.153448E7E5	Shovelnose	SW	4	1	26.7	21.2	12	1.226851852	36.94617929	24.67789837	12.26828092	Male
3D6.153448E7E6	Shovelnose	SW	2	1	26.9	27	13.7	1.050030859	24.53445775	25.69479881	-1.16034106	Female
3D6.153448E7E6	Shovelnose	FW	4	1	26.9	27	13.7	1.050030859	24.53445775	25.69479881	-1.16034106	Female
3D6.153448E7E7	Shovelnose	SW	4	1	26.3	17.1	11.5	1.124352757	34.91000927	25.14026283	9.76974644	Male
3D6.153448E7E7	Shovelnose	FW	2	1	26.9	17.1	11.5	1.124352757	34.91000927	25.14026283	9.76974644	Male
3D6.153448E7E8	Shovelnose	FW	3	2	26.9	15.1	11	1.134485349	0	25.54246463	-25.54246463	Female
3D6.153448E7E8	Shovelnose	SW	3	2	25.1	15.1	11	1.134485349	0	25.54246463	-25.54246463	Female
3D6.153448E7E9	Shovelnose	FW	4	1	27.2	14.8	11.1	1.082163244	25.39952359	26.43617177	-1.03664818	Female
3D6.153448E7E9	Shovelnose	SW	3	2	24.8	14.8	11.1	1.082163244	25.39952359	26.43617177	-1.03664818	Female
3D6.153448E7EA	Shovelnose	FW	2	1	27.4	33	14.2	1.152521157	23.81542705	25.40381453	-1.58838748	Female
3D6.153448E7EA	Shovelnose	SW	5	2	26.9	33	14.2	1.152521157	23.81542705	25.40381453	-1.58838748	Female
3D6.153448E7EB	Shovelnose	FW	5	2	27.5	27.9	13.3	1.185903308	23.81600454	25.21546813	-1.39946359	Female
3D6.153448E7EB	Shovelnose	SW	4	1	26.6	27.9	13.3	1.185903308	23.81600454	25.21546813	-1.39946359	Female
3D6.153448E7EC	Shovelnose	FW	5	2	27.6	16.7	11	1.254695718	23.48945987	25.41233402	-1.92287415	Female
3D6.153448E7EC	Shovelnose	SW	3	2	26.8	16.7	11	1.254695718	23.48945987	25.41233402	-1.92287415	Female
3D6.153448E7ED	Shovelnose	SW	2	1	27.6	24.7	12.6	1.234767864	0	28.16373309	-28.16373309	Female
3D6.153448E7ED	Shovelnose	FW	2	1	26.8	24.7	12.6	1.234767864	0	28.16373309	-28.16373309	Female
3D6.153448E7EE	Shovelnose	SW	3	2	27.1	32	14.2	1.117596274	23.62788362	24.14646411	-0.51858049	Female
3D6.153448E7EE	Shovelnose	FW	4	1	27.7	32	14.2	1.117596274	23.62788362	24.14646411	-0.51858049	Female
3D6.153448E7EF	Shovelnose	SW	5	2	26.0	25.5	12.6	1.274760345	24.59966205	25.59444786	-0.99478581	Female
3D6.153448E7EF	Shovelnose	FW	4	1	25.9	25.5	12.6	1.274760345	24.59966205	25.59444786	-0.99478581	Female
3D6.153448E7F0	Shovelnose	FW	4	1	27.2	17	11.6	1.089118045	35.69342414	25.23900694	10.4544172	Male
3D6.153448E7F0	Shovelnose	SW	4	1	27.4	17	11.6	1.089118045	35.69342414	25.23900694	10.4544172	Male
3D6.153448E7F1	Shovelnose	SW	1	1	26.6	15.9	11	1.194590533	23.04729603	24.40356596	-1.35626993	Female
3D6.153448E7F1	Shovelnose	FW	1	1	27.4	15.9	11	1.194590533	23.04729603	24.40356596	-1.35626993	Female
3D6.153448E7F2	Shovelnose	SW	5	2	25.4	21.1	12.3	1.133880068	25.14216769	26.72440389	-1.5822362	Female
3D6.153448E7F2	Shovelnose	FW	2	1	26.8	21.1	12.3	1.133880068	25.14216769	26.72440389	-1.5822362	Female
3D6.153448E7F3	Shovelnose	FW	4	1	27.0	28.9	13.5	1.17461769	23.99178649	25.19847988	-1.20669339	Female
3D6.153448E7F3	Shovelnose	SW	2	1	27.1	28.9	13.5	1.17461769	23.99178649	25.19847988	-1.20669339	Female
3D6.153448E7F4	Shovelnose	FW	2	1	28.0	24.9	12.8	1.187324524	37.51854944	27.96954622	9.54900322	Male
3D6.153448E7F4	Shovelnose	SW	5	2	27.9	24.9	12.8	1.187324524	37.51854944	27.96954622	9.54900322	Male
3D6.153448E7F5	Shovelnose	FW	5	2	27.6	32.7	14.3	1.118251888	23.67768474	25.12949285	-1.45180811	Female
3D6.153448E7F5	Shovelnose	SW	4	1	26.0	32.7	14.3	1.118251888	23.67768474	25.12949285	-1.45180811	Female
3D6.153448E7F6	Shovelnose	SW	3	2	27.1	21.3	12.2	1.17300567	36.52011395	25.10713516	11.41297879	Male
3D6.153448E7F6	Shovelnose	FW	1	1	28.1	21.3	12.2	1.17300567	36.52011395	25.10713516	11.41297879	Male
3D6.153448E7F7	Shovelnose	FW	1	1	27.0	17.9	11.6	1.146777236	24.1038815	24.75604421	-0.65216271	Female
3D6.153448E7F7	Shovelnose	SW	1	1	26.3	17.9	11.6	1.146777236	24.1038815	24.75604421	-0.65216271	Female
3D6.153448E7F9	Shovelnose	FW	3	2	27.2	20.5	12	1.186342593	24.36984197	25.41640784	-1.04656587	Female
3D6.153448E7F9	Shovelnose	SW	2	1	25.7	20.5	12	1.186342593	24.36984197	25.41640784	-1.04656587	Female
3D6.153448E7FA	Shovelnose	SW	2	1	27.2	23.2	12.7	1.13260069	21.69735586	23.94519613	-2.24784027	Female
3D6.153448E7FA	Shovelnose	FW	4	1	27.1	23.2	12.7	1.13260069	21.69735586	23.94519613	-2.24784027	Female
3D6.153448E7FB	Shovelnose	FW	4	1	27.5	21.9	12.2	1.206048083	36.15002246	25.05937062	11.09065184	Male
3D6.153448E7FB	Shovelnose	SW	1	1	26.5	21.9	12.2	1.206048083	36.15002246	25.05937062	11.09065184	Male
3D6.153448E7FC	Shovelnose	SW	5	2	26.8	24.7	13	1.124260355	29.47085825	24.49943366	4.97142459	Male
3D6.153448E7FC	Shovelnose	FW	1	1	27.5	24.7	13	1.124260355	29.47085825	24.49943366	4.97142459	Male
3D6.153448E7FD	Shovelnose	FW	2	1	27.1	20.8	12.5	1.06496	37.36252109	24.46375045	12.89877064	Male
3D6.153448E7FD	Shovelnose	SW	2	1	26.6	20.8	12.5	1.06496	37.36252109	24.46375045	12.89877064	Male
3D6.153448E7FE	Shovelnose	SW	2	1	27.3	16.7	11.4	1.127202432	0	25.50787911	-25.50787911	Female
3D6.153448E7FE	Shovelnose	FW	1	1	27.2	16.7	11.4	1.127202432	0	25.50787911	-25.50787911	Female
3D6.153448E7FF	Shovelnose	SW	5	2	26.6	20.6	12.4	1.080443758	23.51241426	24.96935633	-1.45694207	Female
3D6.153448E7FF	Shovelnose	FW	5	2	27.5	20.6	12.4	1.080443758	23.51241426	24.96935633	-1.45694207	Female
3D6.153448E801	Shovelnose	FW	4	1	27.7	23.8	12.4	1.248279682	1.263600882	25.263096	-23.99949512	Female
3D6.153448E801	Shovelnose	SW	1	1	26.5	23.8	12.4	1.248279682	1.263600882	25.263096	-23.99949512	Female
3D6.153448E802	Shovelnose	SW	4	1	26.7	16.8	11.4	1.133952147	24.87680615	25.84551675	-0.9687106	Female
3D6.153448E802	Shovelnose	FW	1	1	27.4	16.8	11.4	1.133952147	24.87680615	25.84551675	-0.9687106	Female
3D6.153448E803	Shovelnose	FW	2	1	27.0	15.2	11	1.141998497	36.38299761	26.36124132	10.02175629	Male
3D6.153448E803	Shovelnose	SW	2	1	26.0	15.2	11	1.141998497	36.38299761	26.36124132	10.02175629	Male
3D6.153448E804	Shovelnose	SW	4	1	27.2	13.7	10.2	1.290981598	0	26.88514344	-26.88514344	Female
3D6.153448E804	Shovelnose	FW	3	2	27.7	13.7	10.2	1.290981598	0	26.88514344	-26.88514344	Female
3D6.153448E805	Shovelnose	FW	2	1	27.1	19.8	12	1.145833333	0	24.82850478	-24.82850478	Female
3D6.153448E805	Shovelnose	SW	3	2	26.1	19.8	12	1.145833333	0	24.82850478	-24.82850478	Female
3D6.153448E806	Shovelnose	FW	4	1	27.6	18.8	11.8	1.144226041	23.72823669	25.17141822	-1.44318153	Female
3D6.153448E806	Shovelnose	SW	1	1	27.4	18.8	11.8	1.144226041	23.72823669	25.17141822	-1.44318153	Female
3D6.153448E807	Shovelnose	SW	4	1	27.1	15.1	10.7	1.232609794	36.58866224	24.99028583	11.59837641	Male
3D6.153448E807	Shovelnose	FW	4	1	27.4	15.1	10.7	1.232609794	36.58866224	24.99028583	11.59837641	Male
3D6.153448E808	Shovelnose	FW	1	1	26.5	21.4	12.4	1.122402739	24.12596358	25.57265978	-1.4466962	Female
3D6.153448E808	Shovelnose	SW	2	1	26.2	21.4	12.4	1.122402739	24.12596358	25.57265978	-1.4466962	Female
3D6.153448E809	Shovelnose	SW	3	2	26.1	24.1	13	1.096950387	23.61586776	24.38162057	-0.76575281	Female
3D6.153448E809	Shovelnose	FW	1	1	27.3	24.1	13	1.096950387	23.61586776	24.38162057	-0.76575281	Female
3D6.153448E80A	Shovelnose	SW	1	1	26.3	15.1	11.7	0.94279954	23.44708859	25.42810416	-1.98101557	Female
3D6.153448E80A	Shovelnose	FW	3	2	26.9	15.1	11.7	0.94279954	23.44708859	25.42810416	-1.98101557	Female
3D6.153448E80B	Shovelnose	FW	5	2	26.4	16.4	11.3	1.136602266	24.30001071	25.76155244	-1.46154173	Female
3D6.153448E80B	Shovelnose	SW	4	1	26.6	16.4	11.3	1.136602266	24.30001071	25.76155244	-1.46154173	Female
3D6.153448E80C	Shovelnose	SW	4	1	26.8	21.6	12.7	1.054490298	22.74880321	24.75954818	-2.01074497	Female
3D6.153448E80C	Shovelnose	FW	5	2	27.3	21.6	12.7	1.054490298	22.74880321	24.75954818	-2.01074497	Female
3D6.153448E80D	Shovelnose	FW	2	1	27.4	17.3	11.5	1.137503082	0	25.73771175	-25.73771175	Female
3D6.153448E80D	Shovelnose	SW	4	1	26.4	17.3	11.5	1.137503082	0	25.73771175	-25.73771175	Female
3D6.153448E80E	Shovelnose	SW	5	2	26.0	16.9	11.4	1.140701862	23.29315091	25.01533155	-1.72218064	Female
3D6.153448E80E	Shovelnose	FW	4	1	27.1	16.9	11.4	1.140701862	23.29315091	25.01533155	-1.72218064	Female
3D6.153448E80F	Shovelnose	FW	4	1	27.3	20.7	12.2	1.139963257	1.222538135	25.70714528	-24.48460715	Female
3D6.153448E80F	Shovelnose	SW	4	1	25.8	20.7	12.2	1.139963257	1.222538135	25.70714528	-24.48460715	Female
3D6.153448E810	Shovelnose	FW	5	2	27.1	22.2	13.5	0.902301478	23.5329189	25.90275634	-2.36983744	Female
3D6.153448E810	Shovelnose	SW	5	2	26.4	22.2	13.5	0.902301478	23.5329189	25.90275634	-2.36983744	Female
3D6.153448E811	Shovelnose	SW	5	2	26.4	21.1	12.3	1.133880068	35.17661703	25.1667933	10.00982373	Male
3D6.153448E811	Shovelnose	FW	2	1	27.6	21.1	12.3	1.133880068	35.17661703	25.1667933	10.00982373	Male
3D6.153448E812	Shovelnose	FW	1	1	27.5	16.7	11.2	1.188673014	23.38006823	25.323611	-1.94354277	Female
3D6.153448E812	Shovelnose	SW	1	1	27.5	16.7	11.2	1.188673014	23.38006823	25.323611	-1.94354277	Female
3D6.153448E813	Shovelnose	SW	3	2	27.0	15.3	11.1	1.118722813	22.62340484	24.50072992	-1.87732508	Female
3D6.153448E813	Shovelnose	FW	5	2	27.0	15.3	11.1	1.118722813	22.62340484	24.50072992	-1.87732508	Female
3D6.153484A9DB	Chehalis	SW	5	1	26.6	7.4	8.6	1.163419573	33.9136796	26.15154835	7.76213125	Male
3D6.153484A9DB	Chehalis	FW	3	1	27.3	7.4	8.6	1.163419573	33.9136796	26.15154835	7.76213125	Male
3D6.153484A9DC	Chehalis	SW	3	1	27.7	8.1	9	1.111111111	31.10720544	24.55922224	6.5479832	Male
3D6.153484A9DC	Chehalis	FW	2	2	28.0	8.1	9	1.111111111	31.10720544	24.55922224	6.5479832	Male
3D6.153484A9DD	Chehalis	SW	3	1	27.7	8.2	8.9	1.163171714	36.41422317	26.42346841	9.99075476	Male
3D6.153484A9DD	Chehalis	FW	5	1	27.6	8.2	8.9	1.163171714	36.41422317	26.42346841	9.99075476	Male
3D6.153484A9DE	Chehalis	SW	5	1	27.9	9.3	9.2	1.194316594	24.46164814	25.66609826	-1.20445012	Female
3D6.153484A9DE	Chehalis	FW	5	1	28.2	9.3	9.2	1.194316594	24.46164814	25.66609826	-1.20445012	Female
3D6.153484A9DF	Chehalis	FW	1	1	27.9	8.6	9.1	1.141232877	25.2632723	25.56259406	-0.29932176	Female
3D6.153484A9DF	Chehalis	SW	3	1	27.3	8.6	9.1	1.141232877	25.2632723	25.56259406	-0.29932176	Female
3D6.153484A9E0	Chehalis	FW	3	1	27.9	7.8	9	1.069958848	23.31583534	24.10421775	-0.78838241	Female
3D6.153484A9E0	Chehalis	SW	3	1	27.9	7.8	9	1.069958848	23.31583534	24.10421775	-0.78838241	Female
3D6.153484A9E1	Chehalis	FW	5	1	27.8	7.5	9.1	0.99526123	24.87021969	25.33403557	-0.46381588	Female
3D6.153484A9E1	Chehalis	SW	1	1	26.4	7.5	9.1	0.99526123	24.87021969	25.33403557	-0.46381588	Female
3D6.153484A9E2	Chehalis	FW	2	2	28.0	6.8	8.3	1.18925404	29.62938507	30.20371169	-0.57432662	Female
3D6.153484A9E2	Chehalis	SW	2	2	27.4	6.8	8.3	1.18925404	29.62938507	30.20371169	-0.57432662	Female
3D6.153484A9E3	Chehalis	SW	5	1	27.7	7.3	8.6	1.147697687	26.02378153	26.16610474	-0.14232321	Female
3D6.153484A9E3	Chehalis	FW	5	1	28.0	7.3	8.6	1.147697687	26.02378153	26.16610474	-0.14232321	Female
3D6.153484A9E4	Chehalis	FW	4	2	27.8	8.5	9	1.165980796	23.82240515	24.23909831	-0.41669316	Female
3D6.153484A9E4	Chehalis	SW	1	1	28.2	8.5	9	1.165980796	23.82240515	24.23909831	-0.41669316	Female
3D6.153484A9E5	Chehalis	SW	5	1	27.8	8.6	9.1	1.141232877	26.42389239	26.79246623	-0.36857384	Female
3D6.153484A9E5	Chehalis	FW	1	1	27.7	8.6	9.1	1.141232877	26.42389239	26.79246623	-0.36857384	Female
3D6.153484A9E6	Chehalis	SW	1	1	26.8	6.6	8.5	1.074699776	26.0775733	26.06190443	0.01566887	Male
3D6.153484A9E6	Chehalis	FW	2	2	27.7	6.6	8.5	1.074699776	26.0775733	26.06190443	0.01566887	Male
3D6.153484A9E7	Chehalis	FW	2	2	27.9	11	9.5	1.282985858	30.94238482	31.14078378	-0.19839896	Female
3D6.153484A9E7	Chehalis	SW	2	2	27.4	11	9.5	1.282985858	30.94238482	31.14078378	-0.19839896	Female
3D6.153484A9E8	Chehalis	FW	1	1	27.9	6	8.2	1.088202435	28.04471971	24.66989427	3.37482544	Male
3D6.153484A9E8	Chehalis	SW	3	1	27.9	6	8.2	1.088202435	28.04471971	24.66989427	3.37482544	Male
3D6.153484A9E9	Chehalis	FW	3	1	28.1	6.8	8.4	1.147284311	25.53571711	26.54251766	-1.00680055	Female
3D6.153484A9E9	Chehalis	SW	3	1	27.1	6.8	8.4	1.147284311	25.53571711	26.54251766	-1.00680055	Female
3D6.153484A9EA	Chehalis	FW	4	2	26.1	8.6	9.2	1.104421797	22.25925409	23.43681431	-1.17756022	Female
3D6.153484A9EA	Chehalis	SW	3	1	25.6	8.6	9.2	1.104421797	22.25925409	23.43681431	-1.17756022	Female
3D6.153484A9EB	Chehalis	SW	4	2	26.7	11.3	9.9	1.164589472	34.42297545	25.5170374	8.90593805	Male
3D6.153484A9EB	Chehalis	FW	5	1	28.1	11.3	9.9	1.164589472	34.42297545	25.5170374	8.90593805	Male
3D6.153484A9EC	Chehalis	FW	2	2	28.0	8.4	9.1	1.114692577	25.11326395	25.54058976	-0.42732581	Female
3D6.153484A9EC	Chehalis	SW	5	1	27.9	8.4	9.1	1.114692577	25.11326395	25.54058976	-0.42732581	Female
3D6.153484A9ED	Chehalis	FW	2	2	28.0	8.4	9.1	1.114692577	30.34851575	25.22500702	5.12350873	Male
3D6.153484A9ED	Chehalis	SW	3	1	26.2	8.4	9.1	1.114692577	30.34851575	25.22500702	5.12350873	Male
3D6.153484A9EE	Chehalis	SW	4	2	26.4	8.4	9	1.152263374	37.34235268	29.57908113	7.76327155	Male
3D6.153484A9EE	Chehalis	FW	4	2	27.5	8.4	9	1.152263374	37.34235268	29.57908113	7.76327155	Male
3D6.153484A9EF	Chehalis	FW	2	2	27.7	8.4	9	1.152263374	0	25.43949524	-25.43949524	Female
3D6.153484A9EF	Chehalis	SW	1	1	27.4	8.4	9	1.152263374	0	25.43949524	-25.43949524	Female
3D6.153484A9F0	Chehalis	SW	4	2	27.5	9.8	9.4	1.179892702	23.77212853	24.50940783	-0.7372793	Female
3D6.153484A9F0	Chehalis	FW	2	2	27.9	9.8	9.4	1.179892702	23.77212853	24.50940783	-0.7372793	Female
3D6.153484A9F1	Chehalis	FW	1	1	28.1	5.5	7.9	1.115530414	6.12463681	25.58433168	-19.45969487	Female
3D6.153484A9F2	Chehalis	SW	1	1	26.6	11.3	9.7	1.23812143	25.42369203	25.82387119	-0.40017916	Female
3D6.153484A9F2	Chehalis	FW	2	2	27.6	11.3	9.7	1.23812143	25.42369203	25.82387119	-0.40017916	Female
3D6.153484A9F3	Chehalis	SW	2	2	27.3	11.2	9.9	1.15428337	32.64539961	25.41601755	7.22938206	Male
3D6.153484A9F3	Chehalis	FW	2	2	28.1	11.2	9.9	1.15428337	32.64539961	25.41601755	7.22938206	Male
3D6.153484A9F4	Chehalis	FW	5	1	28.2	8.7	9.4	1.047455766	0	25.36838392	-25.36838392	Female
3D6.153484A9F4	Chehalis	SW	4	2	27.3	8.7	9.4	1.047455766	0	25.36838392	-25.36838392	Female
3D6.153484A9F5	Chehalis	FW	3	1	28.0	8.2	9	1.124828532	31.07485013	25.60804884	5.46680129	Male
3D6.153484A9F5	Chehalis	SW	4	2	27.5	8.2	9	1.124828532	31.07485013	25.60804884	5.46680129	Male
3D6.153484A9F6	Chehalis	FW	3	1	28.5	8.3	9	1.138545953	25.41936056	25.56858735	-0.14922679	Female
3D6.153484A9F6	Chehalis	SW	3	1	27.9	8.3	9	1.138545953	25.41936056	25.56858735	-0.14922679	Female
3D6.153484A9F7	Chehalis	SW	4	2	26.5	7.9	8.9	1.120616651	29.44723306	24.06117777	5.38605529	Male
3D6.153484A9F7	Chehalis	FW	2	2	28.1	7.9	8.9	1.120616651	29.44723306	24.06117777	5.38605529	Male
3D6.153484A9F8	Chehalis	SW	4	2	27.5	11.4	9.6	1.288519965	31.46072541	25.27437839	6.18634702	Male
3D6.153484A9F8	Chehalis	FW	3	1	27.6	11.4	9.6	1.288519965	31.46072541	25.27437839	6.18634702	Male
3D6.153484A9F9	Chehalis	FW	3	1	27.9	8.4	8.9	1.191541756	25.20706345	25.95108391	-0.74402046	Female
3D6.153484A9F9	Chehalis	SW	2	2	27.7	8.4	8.9	1.191541756	25.20706345	25.95108391	-0.74402046	Female
3D6.153484A9FA	Chehalis	SW	1	1	26.9	8.1	8.6	1.273472776	32.64227768	25.32596063	7.31631705	Male
3D6.153484A9FA	Chehalis	FW	1	1	27.5	8.1	8.6	1.273472776	32.64227768	25.32596063	7.31631705	Male
3D6.153484A9FB	Chehalis	FW	3	1	27.6	7.4	8.8	1.085884673	35.94267321	26.26915477	9.67351844	Male
3D6.153484A9FB	Chehalis	SW	4	2	28.2	7.4	8.8	1.085884673	35.94267321	26.26915477	9.67351844	Male
3D6.153484A9FC	Chehalis	SW	3	1	26.7	7.8	8.9	1.10643163	8.426854473	25.77695567	-17.3501012	Female
3D6.153484A9FC	Chehalis	FW	5	1	27.7	7.8	8.9	1.10643163	8.426854473	25.77695567	-17.3501012	Female
3D6.153484A9FD	Chehalis	FW	5	1	28.2	6.1	8.2	1.106339142	25.76413231	26.14965246	-0.38552015	Female
3D6.153484A9FD	Chehalis	SW	2	2	28.6	6.1	8.2	1.106339142	25.76413231	26.14965246	-0.38552015	Female
3D6.153484A9FE	Chehalis	FW	2	2	28.2	9.8	9.2	1.258527164	24.42123945	24.80755059	-0.38631114	Female
3D6.153484A9FE	Chehalis	SW	5	1	27.8	9.8	9.2	1.258527164	24.42123945	24.80755059	-0.38631114	Female
[truncated: 1,884 more rows]
